# Supplementary material for: Regulation of limited N-terminal proteolysis of APE1 in tumor via acetylation and its role in cell proliferation
Source: Oncotarget. 2016 Mar 10;7(16):22590–604. doi: 10.18632/oncotarget.8026 (PMC5008384; doi:10.18632/oncotarget.8026)
Supplement: Supplementary file 2 [file oncotarget-07-22590-s002.xls]

## Sheet: Sheet1
control vs. APE1 siRNA
Symbol	Affymetrix	Log Ratio	Fold Change	p-value
MALAT1	224559_at	3.793	13.8614	8.77E-06
APEX1	210027_s_at	2.641	6.23764	2.23E-03
CBR1	209213_at	2.400	5.27803	3.47E-06
HDGFRP3	209524_at	2.041	4.11531	3.14E-05
IDH1	1555037_a_at	1.978	3.93947	2.08E-06
ARSB	232197_x_at	1.834	3.56524	2.35E-04
RBCK1	221827_at	1.834	3.56524	3.74E-06
GNAQ	224862_at	1.791	3.46055	1.23E-05
ASNA1	202024_at	1.718	3.2898	1.07E-03
GAPDH	213453_x_at	1.698	3.24451	1.87E-05
SMAD5	225219_at	1.673	3.18877	2.90E-03
YIPF6	212341_at	1.662	3.16455	2.31E-03
SLC30A9	229500_at	1.626	3.08656	7.58E-04
DDAH1	209094_at	1.610	3.05252	2.87E-04
TPGS2	212055_at	1.558	2.94445	5.16E-05
SHISA2	230493_at	1.550	2.92817	3.74E-06
VDAC1	212038_s_at	1.534	2.89588	1.21E-05
MED6	210104_at	1.533	2.89387	4.60E-03
SF3A3	203818_s_at	1.530	2.88786	2.25E-04
CHML	226350_at	1.528	2.88386	6.44E-06
TNFSF9	206907_at	1.495	2.81864	1.67E-05
TEX261	212083_at	1.488	2.805	4.22E-04
CPM	206100_at	1.479	2.78755	6.30E-04
PRELID1	224232_s_at	1.476	2.78176	2.23E-04
VPS26A	201807_at	1.471	2.77214	4.35E-03
CCDC176	220173_at	1.426	2.68701	3.85E-05
MORF4L1	217982_s_at	1.424	2.68328	1.93E-03
TIMP2	231579_s_at	1.395	2.62989	3.47E-06
ST13	208667_s_at	1.387	2.61534	3.62E-06
LAMA3	1568879_a_at	1.381	2.60449	1.23E-03
CEP19	1553158_at	1.378	2.59908	1.32E-04
UBE2E2	225651_at	1.363	2.57219	1.09E-05
NDUFV3	226616_s_at	1.323	2.50186	1.23E-05
SNN	218032_at	1.314	2.4863	5.35E-05
ELOVL6	204256_at	1.306	2.47255	1.11E-04
NHEJ1	219418_at	1.278	2.42503	1.23E-05
ALDH3A2	210544_s_at	1.275	2.41999	4.26E-04
DHX40	218277_s_at	1.270	2.41162	3.85E-05
HIBADH	231955_s_at	1.267	2.40661	6.54E-04
RNF157	226433_at	1.263	2.39994	1.68E-03
GOSR1	213020_at	1.261	2.39662	6.30E-05
RALBP1	202845_s_at	1.233	2.35055	1.21E-05
ZNF706	218059_at	1.216	2.32302	8.16E-06
KDM1B	227021_at	1.212	2.31659	2.49E-03
AK2	212175_s_at	1.196	2.29104	3.59E-05
HADHB	201007_at	1.189	2.27995	1.23E-05
CCNA2	203418_at	1.185	2.27363	3.60E-05
BNIP3L	221478_at	1.182	2.26891	1.21E-05
NIN	225921_at	1.174	2.25636	1.23E-05
NOV	214321_at	1.158	2.23148	3.13E-03
CCBL2	209472_at	1.155	2.22684	1.21E-05
XPNPEP1	208453_s_at	1.145	2.21146	1.73E-03
SIKE1	228026_at	1.144	2.20993	6.61E-06
SOAT1	244661_at	1.139	2.20228	1.88E-04
AP3M1	222516_at	1.138	2.20076	1.87E-05
SLC10A3	204928_s_at	1.133	2.19314	1.58E-05
RHNO1	225837_at	1.126	2.18253	1.23E-05
EGR1	227404_s_at	1.121	2.17498	2.88E-03
ASAH1	1555419_a_at	1.120	2.17347	8.97E-04
ATMIN	201854_s_at	1.119	2.17196	1.25E-04
YWHAZ	200638_s_at	1.116	2.16745	4.22E-04
TKT	228205_at	1.113	2.16295	1.89E-04
CHM	1569183_a_at	1.098	2.14058	7.31E-03
SKP2	203625_x_at	1.092	2.13169	1.41E-05
BTBD7	224945_at	1.089	2.12727	1.50E-05
ZNF652	205594_at	1.085	2.12138	2.08E-04
C9orf89	223398_at	1.084	2.11991	2.61E-03
GFPT1	226886_at	1.068	2.09652	2.43E-04
LRRC28	1553940_a_at	1.062	2.08782	1.95E-04
PHF20L1	230098_at	1.059	2.08349	2.08E-04
CDK2	204252_at	1.050	2.07053	4.47E-04
TMEM168	218962_s_at	1.050	2.07053	1.23E-05
EBP	213787_s_at	1.041	2.05765	6.21E-03
PPP3CC	32541_at	1.039	2.0548	4.80E-05
TAGLN	205547_s_at	1.031	2.04344	1.19E-03
PHLDA1	217997_at	1.030	2.04202	3.60E-05
CCDC88C	227228_s_at	1.022	2.03073	2.02E-03
KBTBD6	1553111_a_at	1.017	2.02371	1.08E-03
HADH	211569_s_at	1.013	2.0181	1.61E-03
GPRC5B	203632_s_at	1.007	2.00973	3.60E-05
TMEM184B	202027_at	1.007	2.00973	2.12E-04
WDR41	218055_s_at	1.007	2.00973	1.82E-04
EIF3F	200023_s_at	0.998	1.99723	8.55E-05
GRHL1	222830_at	0.998	1.99723	8.28E-04
ZNF644	222580_at	0.989	1.98481	5.75E-03
TMEM201	227617_at	0.986	1.98069	3.20E-03
PDCD7	231809_x_at	0.982	1.9752	8.74E-04
TMEM206	222752_s_at	0.973	1.96292	2.71E-05
SGCB	205120_s_at	0.972	1.96156	3.73E-03
LETM1	222006_at	0.971	1.9602	4.79E-04
ARL2	202564_x_at	0.968	1.95613	5.21E-04
PCGF5	227935_s_at	0.964	1.95071	2.95E-04
FGFR1OP	205588_s_at	0.961	1.94666	4.20E-04
MCUR1	220094_s_at	0.957	1.94127	5.26E-05
HIST1H4F	232035_at	0.954	1.93724	1.81E-03
MAPK1	224621_at	0.953	1.93589	2.52E-05
PGM2	225366_at	0.953	1.93589	3.58E-05
TSEN15	225400_at	0.952	1.93455	1.63E-04
MYLK	224823_at	0.949	1.93053	2.33E-04
PTGES	207388_s_at	0.944	1.92385	7.78E-03
CALD1	201617_x_at	0.941	1.91986	2.63E-03
DCK	203302_at	0.940	1.91853	3.60E-05
VIPAS39	218431_at	0.936	1.91322	9.10E-05
RAC1	1567457_at	0.935	1.91189	2.05E-03
RASSF8	225946_at	0.931	1.9066	9.71E-06
BCL7A	203795_s_at	0.930	1.90528	6.30E-04
LACTB	1552485_at	0.930	1.90528	2.95E-04
TNFAIP1	201207_at	0.929	1.90396	1.33E-04
CARD8	1554479_a_at	0.928	1.90264	1.18E-04
COL15A1	203477_at	0.928	1.90264	9.13E-04
TMEM87B	225411_at	0.925	1.89868	1.30E-03
SMCO4	219806_s_at	0.923	1.89605	1.89E-04
AGPS	225108_at	0.922	1.89474	9.29E-04
COL6A1	213428_s_at	0.918	1.88949	1.63E-03
TCF3	209152_s_at	0.917	1.88818	8.99E-04
GABRA5	206456_at	0.915	1.88557	8.03E-04
KCNJ2	231513_at	0.915	1.88557	6.33E-03
RAB5B	201276_at	0.911	1.88035	7.64E-05
WLS	228949_at	0.911	1.88035	2.78E-04
CEP55	218542_at	0.898	1.86348	8.56E-05
THBS1	201110_s_at	0.894	1.85832	1.37E-03
GAPVD1	212802_s_at	0.893	1.85703	4.22E-03
GDE1	202593_s_at	0.892	1.85575	7.44E-03
PCM1	228905_at	0.892	1.85575	7.13E-03
FAM168A	36612_at	0.890	1.85318	3.29E-03
LAMP1	201551_s_at	0.890	1.85318	1.40E-03
TOR1AIP2	230241_at	0.889	1.85189	7.73E-05
TFPI	213258_at	0.888	1.85061	1.70E-04
QKI	1555154_a_at	0.886	1.84805	2.24E-03
UBE2D4	218837_s_at	0.886	1.84805	2.10E-03
SLC7A6	203579_s_at	0.884	1.84548	3.60E-05
HLTF	202983_at	0.883	1.84421	1.21E-04
SRP68	224607_s_at	0.882	1.84293	1.70E-04
TMEM218	226073_at	0.882	1.84293	3.12E-04
DYNLT3	203303_at	0.881	1.84165	9.91E-05
GMFB	202543_s_at	0.881	1.84165	2.24E-04
AP1G1	203350_at	0.878	1.83783	8.46E-05
KIF1B	225878_at	0.877	1.83655	1.74E-03
OPTN	202073_at	0.876	1.83528	9.66E-05
DNAJC7	202416_at	0.868	1.82513	2.40E-04
PPIL1	222500_at	0.865	1.82134	6.12E-04
FAM89B	32209_at	0.861	1.8163	8.96E-04
MPHOSPH9	215731_s_at	0.861	1.8163	2.33E-03
COMMD10	222637_at	0.858	1.81252	4.47E-04
PTPN4	230230_at	0.853	1.80625	2.97E-03
TRIM8	223132_s_at	0.852	1.805	3.09E-04
ZHX1	223214_s_at	0.851	1.80375	3.69E-04
SPG20	236600_at	0.848	1.8	1.22E-03
EEF2K	225545_at	0.843	1.79378	2.71E-05
SNAPC5	213203_at	0.841	1.79129	3.58E-05
RABGEF1	218310_at	0.839	1.78881	1.70E-04
MAP7D1	217943_s_at	0.837	1.78633	1.82E-04
IFT22	222742_s_at	0.830	1.77769	4.33E-04
RSPH1	230093_at	0.828	1.77522	5.70E-03
PRKCQ	210038_at	0.815	1.7593	4.54E-04
OSBPL1A	208158_s_at	0.813	1.75686	7.77E-05
ABHD2	228490_at	0.812	1.75564	4.35E-03
LRRC58	225479_at	0.808	1.75078	1.70E-03
TRIM47	225868_at	0.806	1.74836	2.86E-04
CYBRD1	222453_at	0.804	1.74594	1.03E-03
GREM1	218468_s_at	0.803	1.74473	1.56E-04
LRPPRC	230194_at	0.803	1.74473	1.58E-03
OVOS2	228245_s_at	0.803	1.74473	2.10E-03
FXR1	230201_at	0.801	1.74231	2.31E-03
PRDM4	49485_at	0.801	1.74231	3.76E-04
UBTD2	224834_at	0.801	1.74231	4.09E-03
DLEU1	205677_s_at	0.796	1.73628	6.14E-03
MYCBP	203359_s_at	0.795	1.73508	4.07E-04
KLF11	218486_at	0.793	1.73267	2.92E-03
POLR3D	208361_s_at	0.793	1.73267	2.12E-04
C9orf116	59437_at	0.791	1.73027	5.04E-04
SNX13	213292_s_at	0.791	1.73027	6.30E-04
LRP12	219631_at	0.787	1.72548	3.79E-03
LYPLA2	215566_x_at	0.785	1.72309	5.19E-03
PIGA	205281_s_at	0.785	1.72309	4.80E-04
IGF1R	225330_at	0.784	1.7219	2.03E-03
EMP1	1564796_at	0.783	1.72071	6.30E-04
DYX1C1	235273_at	0.782	1.71951	1.95E-03
KLF7	1555420_a_at	0.779	1.71594	2.51E-03
POC1B	226283_at	0.779	1.71594	7.03E-04
SLC3A2	200924_s_at	0.779	1.71594	2.18E-03
BAZ1A	217986_s_at	0.778	1.71475	3.70E-03
BBS12	229603_at	0.777	1.71356	7.09E-03
COL4A3BP	219625_s_at	0.772	1.70764	1.57E-03
MPRIP	214771_x_at	0.771	1.70645	4.05E-04
RAP2C	218669_at	0.771	1.70645	5.97E-05
RBM12	212170_at	0.770	1.70527	3.51E-03
RTN4IP1	1555679_a_at	0.768	1.70291	2.79E-03
IL6ST	212196_at	0.766	1.70055	1.91E-04
IKZF4	226759_at	0.762	1.69584	9.91E-04
DIRAS2	219619_at	0.759	1.69232	1.10E-03
HIAT1	225222_at	0.759	1.69232	8.97E-04
MCAM	211042_x_at	0.759	1.69232	1.18E-04
VPS35	222388_s_at	0.759	1.69232	3.79E-04
RPL7L1	224738_x_at	0.758	1.69114	2.16E-04
SPIN3	1555882_at	0.750	1.68179	4.51E-03
IQCK	213392_at	0.749	1.68063	8.91E-04
EPT1	1555274_a_at	0.747	1.6783	2.12E-04
CCDC115	224946_s_at	0.745	1.67597	3.48E-03
MLXIP	202519_at	0.743	1.67365	5.85E-04
GLIPR1	226142_at	0.742	1.67249	2.98E-04
RBPJ	207785_s_at	0.742	1.67249	3.75E-03
ZCCHC14	212655_at	0.742	1.67249	3.20E-03
MNS1	219703_at	0.740	1.67018	4.46E-03
RSC1A1	214583_at	0.740	1.67018	7.19E-04
JMY	226352_at	0.738	1.66786	2.66E-03
EFNB2	202668_at	0.736	1.66555	8.85E-04
IRF2	203275_at	0.736	1.66555	4.62E-03
MLLT6	224784_at	0.736	1.66555	1.12E-03
PTP4A2	208617_s_at	0.733	1.66209	8.46E-05
FAM167A	226614_s_at	0.730	1.65864	8.13E-05
DUSP5	209457_at	0.726	1.65405	8.99E-04
KLHL7	220239_at	0.725	1.6529	4.28E-04
FOSL1	204420_at	0.721	1.64832	3.66E-03
RBMS1	225265_at	0.718	1.6449	2.47E-03
BZW2	217809_at	0.713	1.63921	2.78E-04
C18orf21	223526_at	0.712	1.63807	2.69E-03
XPO7	212166_at	0.710	1.6358	1.78E-04
FOXRED2	231846_at	0.706	1.63127	5.98E-03
FKBP5	224856_at	0.704	1.62902	1.02E-03
SORT1	224818_at	0.703	1.62789	4.08E-03
CHST15	203066_at	0.700	1.6245	2.78E-04
NAV2	218330_s_at	0.699	1.62338	1.88E-04
LAMC1	200771_at	0.694	1.61776	2.20E-03
AKT2	225471_s_at	0.693	1.61664	5.18E-03
AHR	202820_at	0.691	1.6144	2.38E-04
NCDN	209556_at	0.690	1.61328	5.99E-04
OTUB2	219369_s_at	0.689	1.61217	4.44E-03
MAP3K11	203652_at	0.687	1.60993	8.99E-04
ICMT	201609_x_at	0.686	1.60882	7.58E-03
CEP41	225485_at	0.671	1.59218	1.49E-03
NBPF10 (includes others)	227927_at	0.671	1.59218	3.11E-03
PKIA	226864_at	0.670	1.59107	6.81E-03
FKBP9	212169_at	0.669	1.58997	1.33E-04
RAB23	223463_at	0.667	1.58777	8.03E-03
BTF3L4	225976_at	0.664	1.58447	1.66E-03
PABPC1L	226670_s_at	0.663	1.58337	7.53E-04
RUNX3	204197_s_at	0.663	1.58337	3.19E-04
IRS2	209185_s_at	0.659	1.57899	1.64E-04
MLX	213708_s_at	0.657	1.5768	9.17E-04
CTTNBP2NL	226000_at	0.655	1.57462	7.58E-04
IFI35	209417_s_at	0.655	1.57462	2.97E-03
MFHAS1	225478_at	0.655	1.57462	5.90E-04
ARL13B	228201_at	0.653	1.57243	2.00E-03
E2F8	219990_at	0.652	1.57135	6.33E-03
SNX1	214531_s_at	0.645	1.56374	1.23E-03
BBS1	218471_s_at	0.643	1.56157	8.91E-04
DECR2	219664_s_at	0.641	1.55941	5.85E-03
SUSD2	227480_at	0.638	1.55617	7.28E-03
SNTB2	226685_at	0.635	1.55294	2.64E-03
CDK16	208824_x_at	0.634	1.55186	3.51E-03
MAP2K6	205698_s_at	0.634	1.55186	3.00E-03
TMEM106B	226529_at	0.627	1.54435	3.09E-04
PIP4K2C	218942_at	0.621	1.53794	5.68E-03
C19orf66	53720_at	0.619	1.53581	1.28E-03
IRX3	229638_at	0.619	1.53581	6.03E-03
FUS	1565717_s_at	0.617	1.53368	1.68E-03
PNMA2	209598_at	0.617	1.53368	4.59E-04
RAD51D	37793_r_at	0.614	1.5305	6.71E-03
CD24	208650_s_at	0.613	1.52944	2.54E-04
ARPP19	221483_s_at	0.612	1.52838	7.23E-04
VCL	200931_s_at	0.610	1.52626	2.60E-04
BTN3A3	204820_s_at	0.609	1.5252	2.39E-03
HMGN4	202579_x_at	0.609	1.5252	1.09E-03
PNO1	203622_s_at	0.609	1.5252	8.43E-04
ADCY3	209321_s_at	0.608	1.52414	5.62E-03
FAM92A1	235391_at	0.608	1.52414	3.32E-04
SLC41A3	219175_s_at	0.604	1.51992	1.36E-03
MIEF1	221516_s_at	0.603	1.51887	4.75E-04
EIF5B	201025_at	0.602	1.51782	1.05E-03
MAP3K14	205192_at	0.601	1.51677	8.10E-04
PIP4K2A	229713_at	0.601	1.51677	7.06E-03
SYT11	209197_at	0.599	1.51467	9.80E-04
TXNDC9	1554047_at	0.599	1.51467	7.84E-03
GPRC5A	203108_at	0.598	1.51362	8.74E-04
KITLG	226534_at	0.594	1.50943	1.86E-03
NAAA	227135_at	0.593	1.50838	9.44E-04
POLR1D	224874_at	0.593	1.50838	3.59E-03
RDH10	227467_at	0.593	1.50838	4.22E-03
SLC16A9	227506_at	0.593	1.50838	2.60E-03
GSTA4	202967_at	0.592	1.50733	1.18E-03
TRIM59	227801_at	0.591	1.50629	3.08E-03
GUF1	222770_s_at	0.590	1.50525	3.99E-03
RBMS2	225778_at	0.588	1.50316	6.54E-04
RAB2B	225074_at	0.586	1.50108	2.92E-03
USP31	226035_at	0.586	1.50108	2.26E-04
RAB3B	205924_at	0.585	1.50004	5.13E-03
ENTPD5	226594_at	0.584	1.499	9.94E-04
G3BP2	208840_s_at	0.573	1.48761	4.08E-03
ATRN	212517_at	0.572	1.48658	3.82E-03
BCL2L11	1558143_a_at	0.571	1.48555	6.11E-03
PRR14L	1558097_at	0.571	1.48555	4.23E-03
TCTEX1D2	228606_at	0.571	1.48555	1.13E-03
SLC25A44	212683_at	0.567	1.48144	4.18E-03
GDAP1	226269_at	0.565	1.47939	1.71E-03
HMG20B	210719_s_at	0.565	1.47939	1.36E-03
LRRC16A	219573_at	0.565	1.47939	5.18E-03
NEAT1	214657_s_at	0.565	1.47939	1.49E-03
TGFB2	228121_at	0.561	1.47529	5.98E-03
ITPRIPL2	1568619_s_at	0.560	1.47427	7.14E-03
METTL15	242247_at	0.557	1.47121	7.84E-03
ACSL4	202422_s_at	0.556	1.47019	3.22E-03
MRRF	225126_at	0.556	1.47019	3.38E-03
TRADD	1729_at	0.555	1.46917	3.61E-04
FAM161A	242584_at	0.553	1.46713	1.74E-03
CRIPAK	228318_s_at	0.552	1.46612	1.35E-03
LUZP1	225831_at	0.552	1.46612	3.02E-03
BVES	228783_at	0.551	1.4651	3.68E-03
IPO5	211953_s_at	0.551	1.4651	9.09E-04
ZFYVE16	203651_at	0.551	1.4651	1.65E-03
SLC38A6	214830_at	0.549	1.46307	5.24E-04
SFN	209260_at	0.547	1.46104	5.05E-03
TBC1D16	228488_at	0.546	1.46003	9.19E-04
CNIH1	201653_at	0.545	1.45902	1.78E-03
SERTAD2	202657_s_at	0.544	1.45801	4.80E-04
FYCO1	218204_s_at	0.543	1.457	6.53E-03
SPHK2	40273_at	0.542	1.45599	3.81E-04
MRPS27	212145_at	0.541	1.45498	7.78E-03
C8orf59	1555241_at	0.540	1.45397	5.28E-03
G6PC3	221759_at	0.539	1.45297	7.19E-03
MFF	223354_x_at	0.539	1.45297	4.79E-04
B4GALNT1	206435_at	0.538	1.45196	5.91E-03
ZNF70	243816_at	0.536	1.44995	1.50E-03
ZNF451	1556060_a_at	0.536	1.44995	4.53E-03
CXCL2	209774_x_at	0.533	1.44693	1.41E-03
GABBR2	209990_s_at	0.533	1.44693	5.32E-03
EFCAB2	233375_at	0.532	1.44593	7.02E-03
SNX3	213545_x_at	0.532	1.44593	3.69E-04
BACE2	227051_at	0.531	1.44493	4.44E-03
RGMB	226989_at	0.531	1.44493	8.30E-04
SNAPC3	204001_at	0.530	1.44393	3.52E-03
TRIM41	226445_s_at	0.530	1.44393	4.53E-03
TOP2A	201292_at	0.529	1.44293	5.16E-04
CCNG2	202769_at	0.528	1.44193	4.40E-03
GPR160	223423_at	0.528	1.44193	1.12E-03
ZFYVE21	219929_s_at	0.528	1.44193	2.69E-03
BCAT2	203576_at	0.525	1.43893	4.19E-03
LAMC2	202267_at	0.525	1.43893	7.28E-03
AMOTL2	203002_at	0.524	1.43794	1.47E-03
MAF1	222998_at	0.524	1.43794	2.87E-04
INHBA	227140_at	0.523	1.43694	2.59E-03
PGAP2	41858_at	0.522	1.43594	2.41E-03
PLOD3	202185_at	0.522	1.43594	5.24E-04
CYB5D1	1552711_a_at	0.519	1.43296	9.28E-04
TOR1A	202349_at	0.519	1.43296	2.00E-03
UBE2D3	229355_at	0.519	1.43296	4.61E-03
MLLT3	204917_s_at	0.518	1.43197	7.59E-03
CDC20	202870_s_at	0.517	1.43098	7.44E-03
IFT52	218709_s_at	0.517	1.43098	1.66E-03
PKI55	214717_at	0.517	1.43098	6.12E-04
PTGER4	204897_at	0.517	1.43098	4.09E-03
ERCC6	230108_at	0.516	1.42998	4.18E-03
SRI	208921_s_at	0.515	1.42899	1.58E-03
TM4SF1	215034_s_at	0.515	1.42899	1.47E-03
EMB	226789_at	0.514	1.428	1.95E-03
KLF13	225390_s_at	0.514	1.428	8.85E-04
COX5B	211025_x_at	0.512	1.42603	1.76E-03
PSEN1	203460_s_at	0.511	1.42504	3.72E-03
FGFR1	226705_at	0.510	1.42405	6.19E-03
BATF3	220358_at	0.508	1.42208	5.67E-03
FBXL2	214436_at	0.508	1.42208	6.56E-03
C1orf21	223125_s_at	0.507	1.42109	5.98E-03
PSENEN	218302_at	0.507	1.42109	1.10E-03
TMEM170A	228505_s_at	0.503	1.41716	3.56E-03
KAT6A	226547_at	0.502	1.41618	3.08E-03
ZDHHC11	1552283_s_at	0.501	1.41519	1.23E-03
BID	204493_at	0.500	1.41421	5.68E-03
JAG1	216268_s_at	0.499	1.41323	8.43E-04
ENY2	226775_at	0.498	1.41225	5.68E-03
BICD1	1554020_at	0.497	1.41128	1.81E-03
CA12	215867_x_at	0.497	1.41128	3.07E-03
SIPA1L3	37831_at	0.497	1.41128	2.47E-03
EML4	223068_at	0.496	1.4103	3.39E-03
TRMU	204317_at	0.494	1.40834	3.64E-03
UBQLN2	215884_s_at	0.492	1.40639	4.08E-03
TUBB	211714_x_at	0.491	1.40542	1.46E-03
C2orf69	227973_at	0.487	1.40153	2.51E-03
GTF3C2	204366_s_at	0.486	1.40056	3.00E-03
SCD	211708_s_at	0.486	1.40056	6.49E-03
SUPT4H1	201484_at	0.486	1.40056	1.26E-03
AHCTF1	226115_at	0.481	1.39571	5.33E-03
CDC14B	221556_at	0.481	1.39571	2.06E-03
SAMD4B	229871_at	0.481	1.39571	6.48E-03
HPGD	211548_s_at	0.479	1.39378	6.49E-03
DTD1	234107_s_at	0.477	1.39185	2.42E-03
PHTF1	215285_s_at	0.477	1.39185	3.69E-03
EMC9	219203_at	0.476	1.39088	1.75E-03
CTGF	209101_at	0.475	1.38992	4.42E-03
TAB3	227357_at	0.474	1.38896	7.01E-03
DZANK1	219951_s_at	0.473	1.38799	3.55E-03
FBXL16	227641_at	0.473	1.38799	1.46E-03
KIAA0232	212441_at	0.473	1.38799	8.91E-04
CPT1A	203633_at	0.470	1.38511	5.50E-03
PARP14	224701_at	0.469	1.38415	1.53E-03
BTBD9	235248_at	0.466	1.38127	5.02E-03
TBL1X	213400_s_at	0.466	1.38127	1.27E-03
SPAG16	219109_at	0.464	1.37936	1.42E-03
CD55	1555950_a_at	0.463	1.37841	5.70E-03
DPCD	226009_at	0.461	1.3765	3.08E-03
GLS	203159_at	0.459	1.37459	3.59E-03
TRAK1	226013_at	0.459	1.37459	4.04E-03
PLAGL2	202925_s_at	0.457	1.37268	6.59E-03
TOB1	202704_at	0.456	1.37173	7.02E-03
ESYT2	224699_s_at	0.451	1.36699	2.02E-03
JKAMP	223547_at	0.451	1.36699	4.34E-03
WWOX	223868_s_at	0.450	1.36604	7.02E-03
ZNHIT6	218932_at	0.450	1.36604	6.41E-03
BDH2	218285_s_at	0.446	1.36226	4.53E-03
PPP6R3	217928_s_at	0.446	1.36226	8.01E-03
TMBIM4	222845_x_at	0.446	1.36226	6.55E-03
UBE2C	202954_at	0.446	1.36226	4.43E-03
EIF4EBP1	221539_at	0.441	1.35754	4.60E-03
LRRC27	228886_at	0.440	1.3566	2.92E-03
ZBTB21	225539_at	0.440	1.3566	6.53E-03
FAM83D	225687_at	0.438	1.35472	4.21E-03
TFPT	218996_at	0.438	1.35472	7.93E-03
MFAP1	203406_at	0.432	1.3491	4.35E-03
MOB1B	225997_at	0.427	1.34443	2.36E-03
RUSC1	206949_s_at	0.426	1.3435	3.43E-03
IVNS1ABP	201362_at	0.420	1.33793	6.59E-03
PRKAR1A	200604_s_at	0.420	1.33793	8.74E-04
SNUPN	207438_s_at	0.418	1.33607	5.28E-03
PLAGL1	207943_x_at	0.416	1.33422	1.65E-03
SLC35C2	225037_at	0.416	1.33422	4.22E-03
ALDH1A3	203180_at	0.414	1.33237	1.42E-03
NFE2L3	204702_s_at	0.414	1.33237	7.00E-03
IFIT5	203595_s_at	0.413	1.33145	4.98E-03
FKBP1A	210187_at	0.407	1.32593	5.55E-03
MFSD5	212861_at	0.401	1.32042	4.87E-03
DDAH2	215537_x_at	0.399	1.31859	2.97E-03
ODC1	200790_at	0.399	1.31859	7.84E-03
RFK	203225_s_at	0.397	1.31677	4.50E-03
SLC35A1	203306_s_at	0.397	1.31677	7.01E-03
ASNSD1	217987_at	0.394	1.31403	7.42E-03
FAM65A	45749_at	0.394	1.31403	2.82E-03
KDELR3	204017_at	0.394	1.31403	5.86E-03
ANKRD28	213035_at	0.383	1.30405	5.62E-03
RQCD1	1554080_at	0.383	1.30405	3.92E-03
CHMP1B	218178_s_at	0.381	1.30224	6.84E-03
FAM210B	224690_at	0.379	1.30044	7.58E-03
NFKBIZ	223218_s_at	0.378	1.29954	6.53E-03
EIF3A	200597_at	0.377	1.29864	6.53E-03
LCOR	226520_at	0.376	1.29774	4.22E-03
DRAM1	218627_at	0.373	1.29504	6.15E-03
AP3M2	203410_at	0.363	1.2861	6.99E-03
MPPE1	209858_x_at	0.357	1.28076	6.87E-03
MREG	219648_at	0.357	1.28076	6.15E-03
MAPKAPK5-AS1	1553987_at	0.352	1.27633	4.60E-03
SLC4A7	209884_s_at	0.348	1.27279	4.08E-03
PIK3CB	212688_at	0.344	1.26927	6.48E-03
USP54	227334_at	0.339	1.26488	7.86E-03
MRPS22	219220_x_at	0.336	1.26225	6.83E-03
SCPEP1	218217_at	0.323	1.25093	6.62E-03
DLG1	202515_at	-0.319	0.801625	6.58E-03
AKR1C1/AKR1C2	204151_x_at	-0.332	0.794434	7.94E-03
SFT2D3	222763_s_at	-0.358	0.780245	7.30E-03
RNF103	202636_at	-0.359	0.779705	5.13E-03
PHKB	202739_s_at	-0.363	0.777546	4.51E-03
RAB27A	210951_x_at	-0.363	0.777546	2.92E-03
TLE6	1553812_at	-0.365	0.776469	5.33E-03
FANCL	218397_at	-0.369	0.774319	5.05E-03
NUDT6	230329_s_at	-0.370	0.773782	6.35E-03
GOLT1B	222552_at	-0.373	0.772175	7.42E-03
MBNL2	203640_at	-0.375	0.771105	5.10E-03
GNB4	225710_at	-0.378	0.769504	4.60E-03
FGFR1OP2	233898_s_at	-0.379	0.76897	3.07E-03
PVRL2	225418_at	-0.382	0.767373	5.73E-03
NUDT4	212183_at	-0.385	0.765779	7.86E-03
ABCD3	202850_at	-0.389	0.763659	5.70E-03
SLC38A9	235241_at	-0.390	0.76313	3.96E-03
EMC3	217882_at	-0.391	0.762601	7.59E-03
MGEA5	223494_at	-0.396	0.759962	6.49E-03
IDE	203327_at	-0.405	0.755236	3.37E-03
C4orf29	241968_at	-0.407	0.75419	5.68E-03
UHRF1BP1L	213118_at	-0.411	0.752102	5.10E-03
ARL6	235320_at	-0.413	0.75106	7.11E-03
SERINC3	221472_at	-0.413	0.75106	4.19E-03
SUGT1	223330_s_at	-0.413	0.75106	5.57E-03
MXRA7	227326_at	-0.415	0.750019	1.84E-03
MTX3	226528_at	-0.418	0.748461	4.07E-03
AKIRIN1	222459_at	-0.423	0.745872	6.52E-03
ISG15	205483_s_at	-0.424	0.745355	2.34E-03
PLS1	205190_at	-0.426	0.744323	2.90E-03
FAM177A1	227029_at	-0.427	0.743807	2.61E-03
XAB2	218110_at	-0.427	0.743807	4.55E-03
PLCXD2	235230_at	-0.430	0.742262	5.39E-03
STRN3	215505_s_at	-0.432	0.741234	4.08E-03
CSNK1G3	227767_at	-0.434	0.740207	9.49E-04
TAF9	203893_at	-0.434	0.740207	3.20E-03
SAMD4A	212845_at	-0.436	0.739181	6.71E-03
CTSB	213275_x_at	-0.437	0.738669	4.10E-03
FARP1	227996_at	-0.437	0.738669	5.14E-03
CREB1	237289_at	-0.439	0.737646	5.13E-03
LMCD1	218574_s_at	-0.439	0.737646	3.43E-03
HKDC1	227614_at	-0.440	0.737135	6.55E-03
ZNF23	213934_s_at	-0.441	0.736624	1.72E-03
PITRM1	205273_s_at	-0.442	0.736113	3.36E-03
DNAJC12	218976_at	-0.444	0.735094	6.61E-03
GPATCH2L	231970_at	-0.444	0.735094	6.59E-03
MAFK	226206_at	-0.449	0.73255	5.10E-03
SLC4A4	203908_at	-0.452	0.731029	5.02E-03
MAML3	242794_at	-0.456	0.729005	4.19E-03
CLOCK	204980_at	-0.459	0.72749	4.34E-03
STARD4	226390_at	-0.460	0.726986	5.52E-03
ZNF226	219603_s_at	-0.464	0.724973	6.78E-03
LIMA1	217892_s_at	-0.466	0.723969	1.33E-03
NDUFAF4	227559_at	-0.466	0.723969	1.41E-03
ATP9B	214934_at	-0.468	0.722966	3.05E-03
ZNF223	207128_s_at	-0.468	0.722966	4.33E-03
RNPC3	229903_x_at	-0.470	0.721965	5.13E-03
UBE4A	202038_at	-0.472	0.720964	4.65E-03
RAD18	223417_at	-0.473	0.720465	6.15E-03
SECISBP2	218265_at	-0.473	0.720465	4.38E-03
H1FX	204805_s_at	-0.474	0.719966	4.94E-03
SYT1	203999_at	-0.475	0.719467	6.34E-04
C10orf12	226892_at	-0.476	0.718968	4.34E-03
HS2ST1	203285_s_at	-0.477	0.71847	1.63E-03
SH3KBP1	223082_at	-0.478	0.717972	2.93E-03
TANC1	225308_s_at	-0.478	0.717972	1.05E-03
ATP9A	212062_at	-0.480	0.716978	6.96E-03
IL1A	210118_s_at	-0.481	0.716481	7.59E-03
RPH3AL	221614_s_at	-0.481	0.716481	3.75E-03
HHIP	230135_at	-0.487	0.713507	4.52E-03
TMEM41B	212623_at	-0.488	0.713013	1.54E-03
ZNF75A	227670_at	-0.488	0.713013	5.32E-03
CHD2	1554014_at	-0.490	0.712025	2.61E-03
ABLIM3	205730_s_at	-0.493	0.710546	6.49E-03
MAP4K5	203552_at	-0.497	0.708579	2.86E-03
HECA	218603_at	-0.499	0.707597	1.00E-03
UPK1A	214624_at	-0.503	0.705638	2.06E-03
CCDC117	225644_at	-0.505	0.70466	6.08E-03
ASB3/GPR75-ASB3	232515_at	-0.508	0.703197	2.22E-03
IMMP1L	229025_s_at	-0.514	0.700278	1.37E-03
PDIK1L	227255_at	-0.515	0.699793	5.53E-03
TMEM135	222209_s_at	-0.516	0.699308	5.13E-03
ATP10D	213238_at	-0.517	0.698823	3.31E-04
LIN7C	223350_x_at	-0.519	0.697855	7.38E-03
AUH	205052_at	-0.521	0.696889	9.17E-04
PUS7L	229751_s_at	-0.522	0.696406	7.14E-03
SUDS3	224974_at	-0.523	0.695923	4.35E-03
TMEM64	225974_at	-0.525	0.694959	1.33E-03
AKR1C3	209160_at	-0.526	0.694478	1.71E-03
STEAP2	225871_at	-0.529	0.693035	5.57E-04
ADRB1	229309_at	-0.531	0.692075	5.02E-03
ARNT	230619_at	-0.534	0.690637	2.08E-03
GKAP1	234192_s_at	-0.534	0.690637	1.33E-03
ARL5B	226345_at	-0.535	0.690159	1.09E-03
SPRYD7	230151_at	-0.535	0.690159	4.55E-03
HDHD1	203974_at	-0.537	0.689203	1.54E-03
SMARCA5	213251_at	-0.537	0.689203	7.14E-03
IGF2BP2	218847_at	-0.538	0.688725	3.64E-03
SLC46A3	214719_at	-0.540	0.687771	5.39E-03
SCYL2	224961_at	-0.541	0.687294	3.24E-03
AGO4	227930_at	-0.542	0.686818	5.99E-03
RBM8A	222443_s_at	-0.542	0.686818	9.22E-04
TSPAN31	203227_s_at	-0.545	0.685391	4.04E-04
ZNF614	227045_at	-0.548	0.683968	7.32E-03
EVI5	209717_at	-0.551	0.682547	7.09E-03
MSANTD3	1555841_at	-0.551	0.682547	7.12E-03
ROR1	232060_at	-0.552	0.682074	4.80E-04
YRDC	218647_s_at	-0.555	0.680657	2.81E-03
SOWAHC	227034_at	-0.556	0.680185	9.13E-04
PCTP	218676_s_at	-0.559	0.678772	2.42E-03
ATP6V0A2	229572_at	-0.561	0.677832	1.63E-03
PDGFD	219304_s_at	-0.567	0.675019	1.24E-03
LCORL	232293_at	-0.568	0.674551	4.60E-03
MYO5B	225301_s_at	-0.569	0.674084	8.96E-04
STXBP5	243904_at	-0.570	0.673617	1.08E-03
WSB2	201760_s_at	-0.572	0.672684	1.91E-04
ZCCHC24	212423_at	-0.572	0.672684	5.05E-03
CLN8	229958_at	-0.573	0.672217	2.76E-03
DCUN1D1	238879_at	-0.574	0.671752	1.48E-03
UBE2B	202334_s_at	-0.575	0.671286	1.00E-03
SP110	208012_x_at	-0.576	0.670821	1.42E-03
SLC35A5	218519_at	-0.580	0.668964	3.07E-03
KIAA1033	212795_at	-0.582	0.668037	8.99E-04
SERPINB1	212268_at	-0.584	0.667112	2.01E-03
CYB5B	238554_at	-0.585	0.666649	4.66E-04
TMEM237	228255_at	-0.587	0.665726	3.06E-03
BRWD1	231960_at	-0.588	0.665265	6.52E-03
VTI1A	236849_at	-0.588	0.665265	5.15E-03
ATF6	226941_at	-0.590	0.664343	2.48E-04
ERN1	227755_at	-0.597	0.661127	2.02E-03
ZNF222	206175_x_at	-0.597	0.661127	1.35E-03
ATXN10	208832_at	-0.598	0.660669	6.47E-04
SLC25A16	235747_at	-0.599	0.660211	2.05E-03
KIAA1147	223162_s_at	-0.603	0.658383	4.53E-03
TRAPPC13	218674_at	-0.603	0.658383	4.33E-03
NABP1	222872_x_at	-0.604	0.657927	5.78E-03
BNIP2	226280_at	-0.605	0.657471	2.32E-04
ATG5	202512_s_at	-0.606	0.657016	2.77E-03
NUDT5	222824_at	-0.608	0.656106	9.69E-04
CYP2R1	207786_at	-0.609	0.655651	1.43E-03
F11R	223000_s_at	-0.612	0.654289	2.21E-03
NUDCD1	225438_at	-0.613	0.653836	1.37E-03
LOC102724428/SIK1	208078_s_at	-0.615	0.65293	4.06E-04
IRAK2	231779_at	-0.617	0.652025	3.40E-04
DDHD1	225970_at	-0.620	0.650671	4.43E-03
FNIP2	225922_at	-0.620	0.650671	3.69E-04
WDR37	211383_s_at	-0.621	0.65022	2.13E-03
CACNA2D1	227623_at	-0.626	0.64797	1.53E-03
SUCLG2	214835_s_at	-0.627	0.647521	3.81E-03
TSPAN13	217979_at	-0.628	0.647073	3.66E-03
IFI16	206332_s_at	-0.630	0.646176	5.57E-04
MKNK2	223199_at	-0.630	0.646176	1.33E-03
PANK1	226649_at	-0.631	0.645729	1.53E-03
PAPSS2	203060_s_at	-0.632	0.645281	2.78E-04
SYNJ1	212990_at	-0.642	0.640824	1.49E-03
CREM	209967_s_at	-0.645	0.639493	2.52E-04
TRIM9	209859_at	-0.649	0.637722	1.60E-03
PHF10	225048_at	-0.655	0.635075	7.13E-04
SHANK2	213307_at	-0.655	0.635075	4.61E-03
GNPNAT1	225853_at	-0.659	0.633317	5.15E-03
PRKCH	218764_at	-0.666	0.630252	2.69E-04
STAT3	225289_at	-0.666	0.630252	1.11E-04
TNRC6B	1558142_at	-0.666	0.630252	6.24E-03
PCED1B	228298_at	-0.667	0.629815	3.20E-03
RNF144B	228153_at	-0.669	0.628942	5.13E-03
VPS33A	204590_x_at	-0.669	0.628942	1.75E-03
NUFIP2	224939_at	-0.673	0.627201	2.02E-03
INADL	214705_at	-0.683	0.622869	7.32E-03
AXIN2	222696_at	-0.684	0.622437	2.55E-04
SVIP	230006_s_at	-0.687	0.621144	3.46E-04
HIST1H2AG	207156_at	-0.694	0.618138	2.72E-03
MTHFD2L	220346_at	-0.695	0.617709	2.33E-04
PRKAA2	238441_at	-0.696	0.617281	9.97E-04
PLCB4	203895_at	-0.697	0.616854	5.57E-04
TMEM40	222892_s_at	-0.697	0.616854	4.26E-04
UGT1A1	215125_s_at	-0.699	0.615999	6.54E-03
CXCL8	202859_x_at	-0.700	0.615572	2.12E-04
MYLIP	228098_s_at	-0.706	0.613017	1.76E-03
DDX3Y	205000_at	-0.707	0.612593	4.79E-04
GSAP	222150_s_at	-0.707	0.612593	4.34E-03
RGS17	220334_at	-0.707	0.612593	4.88E-04
RIOK2	222663_at	-0.707	0.612593	2.06E-03
OSTM1	235197_s_at	-0.714	0.609628	3.21E-04
CD163L1	223655_at	-0.718	0.60794	5.29E-03
MICU3	238458_at	-0.719	0.607518	1.63E-04
CDC37L1	235787_at	-0.724	0.605417	1.81E-03
DKK3	214247_s_at	-0.726	0.604578	4.53E-04
SLC35F3	229065_at	-0.727	0.604159	6.60E-04
ATAD1	236072_at	-0.730	0.602904	2.92E-03
SLC27A2	205768_s_at	-0.731	0.602486	1.38E-04
C1GALT1	226107_at	-0.733	0.601652	4.63E-03
ERO1L	225750_at	-0.738	0.59957	8.97E-04
LAMP2	226671_at	-0.741	0.598324	5.66E-05
MXD1	226275_at	-0.741	0.598324	7.19E-04
HMGA2	208025_s_at	-0.743	0.597496	5.57E-03
SDPR	222717_at	-0.747	0.595841	5.16E-05
SYCE1L	1559960_x_at	-0.750	0.594604	1.78E-03
DAAM1	216060_s_at	-0.769	0.586824	1.50E-04
CPOX	204172_at	-0.774	0.584794	1.33E-03
BFSP1	206746_at	-0.776	0.583984	1.27E-03
LIFR	225575_at	-0.776	0.583984	8.49E-05
RASA2	226392_at	-0.782	0.58156	6.89E-04
FRMD5	230831_at	-0.784	0.580754	6.21E-05
SLC39A10	225295_at	-0.785	0.580352	1.78E-04
ABAT	209459_s_at	-0.796	0.575944	5.73E-03
LEPROT	227095_at	-0.797	0.575545	7.65E-04
ARMCX3	222444_at	-0.802	0.573554	3.01E-03
NCOA7	225344_at	-0.807	0.571569	5.16E-05
USP53	230083_at	-0.810	0.570382	3.41E-03
KLRC2	206785_s_at	-0.813	0.569197	5.23E-04
PSD3	218613_at	-0.822	0.565657	5.97E-05
SLC9A6	203909_at	-0.835	0.560583	4.12E-05
CREB5	229228_at	-0.837	0.559806	1.48E-03
ANKRD44	228471_at	-0.838	0.559419	1.84E-03
TUFT1	205807_s_at	-0.845	0.556711	1.87E-05
SCARA3	223843_at	-0.846	0.556325	2.76E-03
AQP3	39248_at	-0.852	0.554016	9.23E-05
SNX16	229618_at	-0.867	0.548286	2.04E-04
PDCD4	212593_s_at	-0.879	0.543744	2.33E-04
CHIC1	228345_at	-0.880	0.543367	9.19E-04
RPH3A	205230_at	-0.881	0.542991	2.06E-03
PTPRR	206084_at	-0.883	0.542239	6.96E-03
C7orf60	228149_at	-0.891	0.53924	2.05E-03
TAX1BP1	213786_at	-0.891	0.53924	9.97E-04
MTMR9	213278_at	-0.894	0.53812	8.73E-04
SPX	229778_at	-0.901	0.535515	1.87E-03
ARSJ	219973_at	-0.910	0.532185	9.38E-04
TULP3	205854_at	-0.913	0.53108	8.96E-04
EHD2	45297_at	-0.914	0.530712	1.87E-05
GREB1	205862_at	-0.921	0.528143	2.69E-03
IL1RAP	205227_at	-0.925	0.526681	1.81E-04
SFXN1	230069_at	-0.926	0.526316	1.70E-04
LARP1B	242153_at	-0.930	0.524858	2.33E-03
GALNT1	201724_s_at	-0.931	0.524495	1.06E-04
SYTL2	225496_s_at	-0.931	0.524495	7.91E-03
ITGA2	227314_at	-0.934	0.523405	1.56E-04
SLC2A3	202498_s_at	-0.935	0.523042	5.57E-04
CTTN	214073_at	-0.938	0.521956	4.88E-04
MFSD9	213393_at	-0.956	0.515484	4.70E-04
BEAN1	214068_at	-0.964	0.512634	4.88E-04
ELMOD2	226502_at	-0.964	0.512634	8.09E-05
ATP5L	208745_at	-0.982	0.506277	1.23E-05
ELK4	238761_at	-0.983	0.505927	4.53E-03
RNASEL	229285_at	-0.984	0.505576	2.35E-04
FRS2	226045_at	-0.986	0.504876	4.86E-03
C9orf41	228324_at	-0.990	0.503478	4.53E-04
GPCPD1	224826_at	-0.997	0.501041	4.86E-05
COL4A3	222073_at	-1.000	0.5	9.04E-04
SELT	225561_at	-1.004	0.498616	3.79E-04
MAP3K13	226556_at	-1.010	0.496546	1.30E-05
TNFRSF10D	227345_at	-1.010	0.496546	1.87E-05
PKP2	207717_s_at	-1.011	0.496202	2.32E-04
PTHLH	210355_at	-1.012	0.495858	3.79E-04
SLC41A2	235299_at	-1.014	0.495171	9.28E-04
RUFY2	238550_at	-1.016	0.494485	4.53E-03
LIPH	235871_at	-1.020	0.493116	1.23E-03
C9orf72	225919_s_at	-1.045	0.484645	3.05E-05
KLHL28	228328_at	-1.060	0.479632	2.75E-05
COL4A6	213992_at	-1.064	0.478304	7.94E-05
CCDC88A	239233_at	-1.078	0.473685	3.81E-04
SUV39H2	219262_at	-1.094	0.468461	2.60E-03
RAB30	229072_at	-1.101	0.466193	1.58E-04
SLC16A7	230003_at	-1.105	0.464902	1.61E-03
CYP3A5	205765_at	-1.109	0.463615	2.33E-03
TROVE2	213027_at	-1.114	0.462011	2.82E-04
LIN28B	229349_at	-1.115	0.461691	8.99E-04
TBC1D7	223461_at	-1.127	0.457867	1.39E-05
ERMP1	222603_at	-1.134	0.455651	1.23E-05
PAWR	226231_at	-1.137	0.454704	1.78E-04
BAI3	205638_at	-1.144	0.452503	3.02E-03
PLEKHA8	227247_at	-1.144	0.452503	4.86E-05
CXADR	226374_at	-1.148	0.45125	4.40E-05
RECK	205407_at	-1.154	0.449378	1.18E-04
CPS1	217564_s_at	-1.175	0.442884	3.59E-05
CPEB3	205773_at	-1.179	0.441658	1.50E-03
TBXAS1	208130_s_at	-1.184	0.44013	3.85E-05
SAT1	213988_s_at	-1.217	0.430176	1.36E-04
LY96	206584_at	-1.233	0.425432	2.69E-03
ANXA3	209369_at	-1.263	0.416677	1.23E-05
AOX1	205083_at	-1.264	0.416388	7.73E-05
ANKRD46	212731_at	-1.269	0.414947	1.23E-05
PTK2	208820_at	-1.286	0.410086	1.21E-05
CLDN12	223249_at	-1.300	0.406126	1.23E-05
EIF5A2	235296_at	-1.306	0.404441	1.26E-05
NUPL1	204435_at	-1.307	0.40416	3.74E-06
ABCG1	204567_s_at	-1.354	0.391206	1.88E-04
RP2	205191_at	-1.364	0.388504	4.13E-05
CP	204846_at	-1.421	0.373453	1.53E-05
SERPINB9	1563357_at	-1.519	0.348928	1.59E-05
DCLK1	205399_at	-1.578	0.334946	1.56E-04
