# Supplementary material for: Regulation of limited N-terminal proteolysis of APE1 in tumor via acetylation and its role in cell proliferation
Source: Oncotarget. 2016 Mar 10;7(16):22590–604. doi: 10.18632/oncotarget.8026 (PMC5008384; doi:10.18632/oncotarget.8026)
Supplement: Supplementary file 3 [file oncotarget-07-22590-s003.xls]

## Sheet: Sheet1
TSA-treated control vs. TSA-treated APE1 siRNA
Symbol	Affymetrix	Log Ratio	Fold Change	p-value
ARSB	232197_x_at	3.298	9.83551	5.43E-06
HDGFRP3	209524_at	2.806	6.99343	3.89E-06
CBR1	209213_at	2.361	5.13726	1.69E-06
GNAQ	224862_at	2.285	4.87364	2.01E-06
APEX1	210027_s_at	2.265	4.80654	4.83E-03
TFPI	213258_at	2.198	4.58843	7.61E-07
ELOVL6	210868_s_at	2.091	4.26043	1.44E-05
RBCK1	221827_at	2.090	4.25748	1.48E-06
IDH1	1555037_a_at	2.089	4.25453	5.24E-07
GAPDH	213453_x_at	2.062	4.17565	5.43E-06
CPM	206100_at	1.879	3.6782	1.13E-04
VDAC1	212038_s_at	1.853	3.61251	2.61E-06
VPS35	222387_s_at	1.807	3.49914	4.18E-03
CXCL2	209774_x_at	1.785	3.44618	9.00E-07
PHLDA1	217997_at	1.723	3.30122	1.68E-06
CHML	226350_at	1.668	3.17774	2.11E-06
MORF4L1	217982_s_at	1.645	3.12748	6.82E-04
SOAT1	244661_at	1.634	3.10372	1.80E-05
SMAD5	225219_at	1.611	3.05463	3.23E-03
ASNA1	202024_at	1.580	2.9897	1.55E-03
YIPF6	212342_at	1.574	2.97729	6.33E-06
TMEM106B	222787_s_at	1.491	2.81084	3.49E-03
TRIM8	221012_s_at	1.484	2.79723	2.33E-03
UBE2E2	225651_at	1.455	2.74157	4.23E-06
YWHAZ	200638_s_at	1.448	2.7283	6.64E-05
RUNX2	232231_at	1.447	2.72641	7.12E-05
TEX261	212083_at	1.438	2.70945	4.17E-04
RAP2C	218669_at	1.430	2.69447	1.48E-06
EPDR1	223253_at	1.424	2.68328	2.83E-03
GOSR1	213020_at	1.396	2.63171	2.86E-05
SLC30A9	229500_at	1.394	2.62806	1.62E-03
PTP4A2	208615_s_at	1.389	2.61897	2.86E-03
PRMT2	228722_at	1.388	2.61716	1.28E-03
ZNF644	222580_at	1.387	2.61534	6.59E-04
H2AFY	214500_at	1.381	2.60449	9.59E-04
SPG20	236600_at	1.380	2.60268	4.55E-05
PHF20L1	230098_at	1.370	2.58471	3.40E-05
UACA	238868_at	1.359	2.56507	3.27E-04
PRELID1	224232_s_at	1.354	2.5562	3.06E-04
MLLT3	204918_s_at	1.352	2.55266	3.50E-03
ST13	208667_s_at	1.341	2.53327	2.08E-06
SIKE1	228026_at	1.323	2.50186	1.69E-06
AMIGO2	222108_at	1.322	2.50012	7.62E-05
CARD8	1554479_a_at	1.321	2.49839	1.26E-05
SNN	218032_at	1.317	2.49147	4.25E-05
SF3A3	203818_s_at	1.291	2.44698	5.31E-04
AP1G1	225754_at	1.274	2.41831	2.40E-03
IRF2	203275_at	1.274	2.41831	1.32E-04
EGR3	206115_at	1.272	2.41496	3.38E-04
HIBADH	231955_s_at	1.272	2.41496	5.22E-04
COL15A1	203477_at	1.269	2.40994	1.06E-04
CHM	1569183_a_at	1.268	2.40827	2.88E-03
ZNF706	218059_at	1.264	2.40161	3.58E-06
NOV	214321_at	1.256	2.38833	1.70E-03
ZHX1	223214_s_at	1.256	2.38833	2.66E-05
KDM1B	227021_at	1.251	2.38006	1.80E-03
CCDC176	220173_at	1.242	2.36526	7.83E-05
LCORL	235970_at	1.227	2.3408	6.79E-04
UBR5	1555888_at	1.222	2.3327	1.88E-03
EIF3F	200023_s_at	1.203	2.30218	2.21E-05
KBTBD6	1553111_a_at	1.197	2.29262	3.24E-04
FBXL20	232412_at	1.196	2.29104	1.71E-03
PDE4B	203708_at	1.185	2.27363	5.00E-05
AP3M1	222516_at	1.174	2.25636	1.50E-05
GABRA5	206456_at	1.174	2.25636	1.32E-04
AGPS	225108_at	1.171	2.25168	1.70E-04
NRIP1	202600_s_at	1.164	2.24078	2.56E-03
SPG21	217827_s_at	1.164	2.24078	2.09E-05
GREM1	218468_s_at	1.156	2.22839	1.44E-05
MED14	202611_s_at	1.148	2.21606	1.20E-03
TMEM87A	223772_s_at	1.143	2.2084	1.24E-03
MYLK	224823_at	1.138	2.20076	6.03E-05
MRPS15	223292_s_at	1.136	2.19771	1.54E-03
ALDH3A2	210544_s_at	1.134	2.19466	7.21E-04
MYL12A	1555978_s_at	1.116	2.16745	1.05E-03
INPP4B	235046_at	1.113	2.16295	1.10E-03
TNFAIP1	201207_at	1.107	2.15397	3.56E-05
CALD1	201616_s_at	1.096	2.13761	3.09E-03
DKK1	204602_at	1.092	2.13169	2.78E-04
MAPK1	224621_at	1.092	2.13169	1.06E-05
LETM1	222006_at	1.085	2.12138	1.84E-04
CYBRD1	222453_at	1.081	2.1155	1.32E-04
FXR1	230201_at	1.072	2.10235	3.24E-04
TKT	228205_at	1.063	2.08927	1.91E-04
EEF2K	225545_at	1.058	2.08204	5.78E-06
ATMIN	201855_s_at	1.056	2.07916	3.34E-06
SGCB	205120_s_at	1.055	2.07772	2.03E-03
CEP19	1553158_at	1.051	2.07197	5.74E-04
FAM168A	36612_at	1.051	2.07197	1.06E-03
ISG20L2	208114_s_at	1.047	2.06623	1.69E-03
NDUFV3	226616_s_at	1.047	2.06623	4.20E-05
SEPT6	1555526_a_at	1.047	2.06623	4.39E-04
TGFB2	228121_at	1.047	2.06623	1.12E-04
GFPT1	226886_at	1.046	2.0648	2.14E-04
RABGEF1	218310_at	1.042	2.05908	3.46E-05
CCNA2	203418_at	1.037	2.05196	7.12E-05
INHBA	227140_at	1.037	2.05196	3.18E-05
DHX40	218277_s_at	1.036	2.05053	1.18E-04
HPGD	211548_s_at	1.025	2.03496	4.95E-05
TSEN15	225400_at	1.025	2.03496	7.87E-05
FKBP5	224840_at	1.021	2.02933	4.89E-05
RHNO1	225837_at	1.020	2.02792	2.01E-05
C9orf89	223398_at	1.018	2.02511	3.39E-03
WDR41	218055_s_at	1.015	2.0209	1.32E-04
RABL6	225377_at	1.014	2.0195	4.24E-03
MLXIP	202519_at	1.013	2.0181	6.76E-05
LONP2	223099_s_at	1.010	2.01391	2.09E-05
SMCO4	219806_s_at	1.010	2.01391	8.44E-05
PCGF5	227935_s_at	1.009	2.01252	1.77E-04
SPIN3	1555882_at	1.003	2.00416	6.72E-04
ZNF532	225021_at	1.003	2.00416	4.50E-03
DCK	203302_at	0.993	1.99032	2.21E-05
GUF1	222770_s_at	0.991	1.98756	1.32E-04
PRTFDC1	222803_at	0.991	1.98756	3.84E-03
RAB5B	201276_at	0.989	1.98481	3.56E-05
GLIPR1	226142_at	0.985	1.97931	4.08E-05
XPNPEP1	208453_s_at	0.985	1.97931	3.75E-03
IFIT3	229450_at	0.979	1.9711	5.49E-04
MCUR1	220094_s_at	0.978	1.96973	3.80E-05
TM7SF3	217974_at	0.972	1.96156	7.42E-04
BLOC1S6	222826_at	0.971	1.9602	1.79E-03
AK2	212175_s_at	0.970	1.95884	1.10E-04
RTN4IP1	1555679_a_at	0.970	1.95884	5.73E-04
MAP1B	214577_at	0.969	1.95748	2.79E-03
MBNL1	201152_s_at	0.968	1.95613	1.13E-03
OPTN	202073_at	0.967	1.95477	4.18E-05
CHST15	203066_at	0.965	1.95206	3.09E-05
BTBD7	224945_at	0.960	1.94531	2.90E-05
KIF1B	226968_at	0.959	1.94396	1.64E-04
GJA3	239572_at	0.958	1.94261	1.28E-03
RBM12	212170_at	0.957	1.94127	8.08E-04
FOXC1	1553613_s_at	0.954	1.93724	4.33E-03
RALBP1	202845_s_at	0.954	1.93724	3.56E-05
NLN	225944_at	0.953	1.93589	2.33E-03
SKP2	203625_x_at	0.953	1.93589	2.86E-05
HLTF	202983_at	0.951	1.93321	6.03E-05
SH3BP4	222258_s_at	0.951	1.93321	1.78E-04
SLC3A2	200924_s_at	0.951	1.93321	5.49E-04
LACTB	1552485_at	0.949	1.93053	2.02E-04
PPP3CC	32541_at	0.948	1.9292	7.12E-05
PTHLH	211756_at	0.945	1.92519	1.38E-03
ADNP	201773_at	0.943	1.92252	3.58E-04
PPIL1	222500_at	0.942	1.92119	2.87E-04
PARN	203905_at	0.931	1.9066	3.59E-05
MPHOSPH9	215731_s_at	0.930	1.90528	1.29E-03
CREB1	225565_at	0.928	1.90264	9.18E-04
MSI2	243010_at	0.924	1.89737	6.46E-04
OSMR	1554008_at	0.923	1.89605	1.43E-03
NREP	201310_s_at	0.916	1.88688	1.89E-04
PKIA	226864_at	0.916	1.88688	9.31E-04
SNAPC5	213203_at	0.909	1.87774	2.01E-05
TMEM201	227617_at	0.909	1.87774	4.47E-03
DNAJC7	202416_at	0.908	1.87644	1.42E-04
TMEM218	226073_at	0.908	1.87644	2.02E-04
DUSP4	204015_s_at	0.907	1.87514	7.40E-05
FSTL5	232010_at	0.905	1.87254	9.99E-04
ARL2	202564_x_at	0.904	1.87125	6.59E-04
SFRP1	202037_s_at	0.901	1.86736	3.26E-03
FAM89B	32209_at	0.897	1.86219	5.64E-04
EPC1	234969_s_at	0.896	1.8609	5.74E-04
SYT17	229053_at	0.895	1.85961	1.80E-04
LIF	205266_at	0.894	1.85832	8.35E-05
NIN	225921_at	0.889	1.85189	5.38E-05
MAP7D1	217943_s_at	0.888	1.85061	1.00E-04
OSBPL1A	208158_s_at	0.888	1.85061	3.56E-05
PTP4A1	200730_s_at	0.887	1.84933	1.32E-03
RAC1	1567457_at	0.886	1.84805	2.54E-03
HADH	211569_s_at	0.883	1.84421	3.28E-03
SLC10A3	204928_s_at	0.882	1.84293	6.44E-05
CEBPD	203973_s_at	0.880	1.84038	3.43E-04
JADE1	225820_at	0.879	1.8391	3.16E-03
NSL1	230592_at	0.876	1.83528	3.79E-04
RBM47	218035_s_at	0.876	1.83528	1.29E-04
CDC14B	208022_s_at	0.875	1.83401	3.82E-03
NR2F2	229092_at	0.875	1.83401	1.55E-03
TMEM206	222752_s_at	0.875	1.83401	4.25E-05
ASAH1	1555419_a_at	0.874	1.83274	3.43E-03
RIN2	209684_at	0.866	1.8226	1.39E-04
LYPLA2	215566_x_at	0.858	1.81252	2.81E-03
ABHD2	228490_at	0.855	1.80876	2.86E-03
AGO2	225827_at	0.854	1.80751	4.11E-04
IL6ST	212196_at	0.854	1.80751	7.68E-05
ZNF254	1559449_a_at	0.853	1.80625	1.64E-03
FGFR1OP	205588_s_at	0.850	1.8025	7.36E-04
TMEM87B	225411_at	0.845	1.79626	1.94E-03
SLC38A6	214830_at	0.844	1.79502	3.06E-05
WLS	228949_at	0.844	1.79502	3.60E-04
TIMP2	231579_s_at	0.843	1.79378	3.09E-05
EFCAB2	233375_at	0.839	1.78881	3.86E-04
NHEJ1	219418_at	0.837	1.78633	1.18E-04
SCD	211708_s_at	0.836	1.78509	1.96E-04
PPARD	242218_at	0.834	1.78262	2.75E-04
TMBIM4	223892_s_at	0.834	1.78262	1.40E-04
LRRC28	1553940_a_at	0.832	1.78015	7.36E-04
SNX13	213292_s_at	0.829	1.77645	3.82E-04
FOSL2	228188_at	0.827	1.77399	2.09E-05
IRF2BP2	224570_s_at	0.827	1.77399	1.54E-03
PTPN4	230230_at	0.827	1.77399	3.19E-03
RPL7L1	224738_x_at	0.827	1.77399	1.00E-04
SOCS6	227542_at	0.826	1.77276	9.74E-04
TNFSF9	206907_at	0.821	1.76663	6.32E-04
BAZ1A	217986_s_at	0.819	1.76418	2.40E-03
EMB	226789_at	0.819	1.76418	9.07E-05
FKBP9	212169_at	0.819	1.76418	3.09E-05
TCF3	209152_s_at	0.816	1.76052	1.55E-03
TGIF1	1566901_at	0.814	1.75808	4.39E-03
DYNLT3	203303_at	0.812	1.75564	1.32E-04
ACTR3	213102_at	0.810	1.75321	1.28E-03
ZFYVE21	219929_s_at	0.806	1.74836	1.62E-04
TMEM168	218962_s_at	0.801	1.74231	5.27E-05
GMFB	202543_s_at	0.798	1.73869	3.30E-04
ANK2	202920_at	0.795	1.73508	8.97E-04
LRPPRC	230194_at	0.789	1.72788	1.55E-03
LRP12	219631_at	0.788	1.72668	3.34E-03
CSNK1G1	226888_at	0.787	1.72548	2.99E-03
DHFRL1	235675_at	0.786	1.72429	3.49E-03
CASZ1	243386_at	0.783	1.72071	2.17E-03
SCAI	228174_at	0.782	1.71951	4.64E-03
BTN3A3	204820_s_at	0.781	1.71832	4.42E-04
CDK2	204252_at	0.780	1.71713	2.35E-03
GAPVD1	212804_s_at	0.780	1.71713	2.31E-03
PRDM4	49485_at	0.779	1.71594	3.58E-04
IGF1R	225330_at	0.777	1.71356	1.90E-03
RBMS1	225265_at	0.774	1.71	1.38E-03
SCAMP1	212425_at	0.774	1.71	2.37E-03
ARPP19	221483_s_at	0.773	1.70882	1.32E-04
ACSL4	202422_s_at	0.772	1.70764	3.63E-04
ARID5B	212614_at	0.772	1.70764	4.37E-04
TOR1A	202349_at	0.772	1.70764	1.38E-04
LRRC23	206076_at	0.771	1.70645	1.55E-03
COL6A1	213428_s_at	0.769	1.70409	4.10E-03
HADHB	201007_at	0.769	1.70409	1.28E-04
TIAM2	227866_at	0.769	1.70409	6.08E-04
BICD1	231964_at	0.768	1.70291	1.45E-03
OTUB2	219369_s_at	0.768	1.70291	2.09E-03
C15orf52	227272_at	0.760	1.69349	2.84E-03
SLC18A2	230416_at	0.760	1.69349	1.83E-03
SLC39A6	1556551_s_at	0.760	1.69349	4.10E-03
EREG	1569583_at	0.759	1.69232	1.20E-03
ZKSCAN1	214670_at	0.759	1.69232	3.56E-03
SNAPC3	204001_at	0.758	1.69114	3.27E-04
ZBTB20	213156_at	0.758	1.69114	3.47E-03
DIRAS2	219619_at	0.757	1.68997	9.73E-04
DCBLD2	230175_s_at	0.756	1.6888	8.97E-04
MRRF	225126_at	0.756	1.6888	4.38E-04
MAP3K11	203652_at	0.755	1.68763	4.04E-04
SRP68	224607_s_at	0.754	1.68646	3.57E-04
LRRC58	225479_at	0.752	1.68413	2.34E-03
HIAT1	225222_at	0.747	1.6783	8.13E-04
SHISA5	222986_s_at	0.747	1.6783	1.08E-03
ZXDB	228005_at	0.747	1.6783	3.81E-03
PDE4D	204491_at	0.746	1.67714	3.80E-04
DECR2	219664_s_at	0.745	1.67597	2.19E-03
POC1B	226283_at	0.745	1.67597	7.59E-04
SLC7A6	203579_s_at	0.744	1.67481	9.13E-05
RBPJ	207785_s_at	0.740	1.67018	3.38E-03
PDCD7	231809_x_at	0.738	1.66786	4.06E-03
SNTB2	227312_at	0.737	1.66671	2.03E-04
SNX3	213545_x_at	0.737	1.66671	3.77E-05
LAMC1	200771_at	0.735	1.6644	1.37E-03
RASSF8	225946_at	0.733	1.66209	2.33E-05
PGM2	225366_at	0.732	1.66094	1.45E-04
SOCS5	209648_x_at	0.725	1.6529	2.18E-03
VPS53	229653_at	0.722	1.64947	1.03E-03
JKAMP	223547_at	0.717	1.64376	2.02E-04
TOP2A	201292_at	0.717	1.64376	6.20E-05
ZNF652	205594_at	0.717	1.64376	2.27E-03
MED13L	212209_at	0.713	1.63921	1.07E-03
VIPAS39	218431_at	0.710	1.6358	4.16E-04
SPATS2	218324_s_at	0.709	1.63467	3.07E-03
PRKCQ	210038_at	0.708	1.63354	9.15E-04
MIEF1	221516_s_at	0.706	1.63127	1.38E-04
TNPO2	221506_s_at	0.706	1.63127	3.28E-04
EPC2	225838_at	0.705	1.63014	5.07E-03
ZCCHC14	212655_at	0.705	1.63014	3.81E-03
BTF3L4	225976_at	0.702	1.62676	1.05E-03
ZFYVE16	203651_at	0.701	1.62563	3.13E-04
CENPL	1554271_a_at	0.696	1.62001	1.55E-03
KLHL7	220239_at	0.695	1.61888	4.53E-04
KCNMA1	228414_at	0.694	1.61776	3.13E-03
E2F8	219990_at	0.693	1.61664	3.95E-03
BNIP3L	221478_at	0.692	1.61552	1.84E-04
MCTP1	235740_at	0.688	1.61105	3.03E-04
NR5A2	210174_at	0.687	1.60993	1.38E-03
IPO5	211953_s_at	0.685	1.6077	1.84E-04
MCAM	211042_x_at	0.683	1.60547	1.78E-04
BCL7A	203795_s_at	0.682	1.60436	3.55E-03
ENTPD5	226594_at	0.680	1.60214	3.23E-04
ZEB2	228333_at	0.680	1.60214	1.06E-03
DUSP5	209457_at	0.679	1.60103	1.15E-03
MLLT6	224784_at	0.678	1.59992	1.59E-03
TBL1X	213400_s_at	0.678	1.59992	1.00E-04
ZNF778	1556581_at	0.678	1.59992	2.53E-03
SCLT1	1569190_at	0.676	1.5977	4.12E-03
UBQLN2	215884_s_at	0.676	1.5977	5.01E-04
DIS3	218362_s_at	0.675	1.5966	3.95E-03
AMOTL2	203002_at	0.674	1.59549	2.50E-04
NR3C1	216321_s_at	0.668	1.58887	1.62E-03
ZZZ3	212893_at	0.668	1.58887	1.22E-03
NEAT1	214657_s_at	0.665	1.58557	4.61E-04
TXNIP	201010_s_at	0.665	1.58557	5.11E-04
CD44	229221_at	0.664	1.58447	2.35E-03
CTBP2	201218_at	0.664	1.58447	3.74E-04
SCAF11	235579_at	0.664	1.58447	1.04E-03
NCDN	209556_at	0.663	1.58337	6.31E-04
GUCD1	223039_at	0.662	1.58227	1.16E-03
LAMTOR1	223009_at	0.662	1.58227	2.52E-03
RBMS2	225778_at	0.662	1.58227	2.46E-04
CAPRIN1	226990_at	0.660	1.58008	3.75E-03
CHRAC1	231764_at	0.658	1.57789	1.27E-03
SNX1	214531_s_at	0.652	1.57135	9.94E-04
LSM12	212529_at	0.650	1.56917	2.88E-03
C5orf30	221823_at	0.649	1.56808	1.82E-04
PAK2	1559052_s_at	0.648	1.56699	5.12E-03
CASP6	209790_s_at	0.644	1.56266	2.82E-03
ELK3	221773_at	0.644	1.56266	1.45E-04
MID1IP1	218251_at	0.643	1.56157	4.37E-03
LRRC16A	219573_at	0.642	1.56049	2.20E-03
BIVM	222761_at	0.640	1.55833	3.57E-04
NRG1	206343_s_at	0.638	1.55617	1.41E-04
RSC1A1	214583_at	0.637	1.55509	1.53E-03
KCTD1	226246_at	0.636	1.55401	4.29E-03
SUPT4H1	201484_at	0.636	1.55401	1.85E-04
LGALSL	226188_at	0.634	1.55186	2.88E-03
TOR1AIP2	230241_at	0.633	1.55079	5.20E-04
CEP55	218542_at	0.629	1.54649	6.67E-04
DDR1	207169_x_at	0.629	1.54649	2.04E-04
CD24	208650_s_at	0.627	1.54435	1.73E-04
C18orf54	244324_at	0.624	1.54114	2.64E-03
TRAK1	226013_at	0.621	1.53794	5.42E-04
IRS1	242979_at	0.620	1.53688	3.74E-03
C8orf59	1555241_at	0.619	1.53581	2.15E-03
SREK1	212721_at	0.619	1.53581	5.04E-04
DRAM1	218627_at	0.616	1.53262	2.38E-04
NBPF10 (includes others)	227927_at	0.616	1.53262	4.47E-03
CTTNBP2NL	226000_at	0.615	1.53156	9.31E-04
SENP6	202318_s_at	0.615	1.53156	1.55E-03
GLI3	227376_at	0.614	1.5305	1.20E-03
MPP5	219321_at	0.612	1.52838	1.55E-03
KIAA2018	227435_at	0.611	1.52732	5.08E-03
TMEM184B	202027_at	0.611	1.52732	3.83E-03
TRAF6	227264_at	0.611	1.52732	2.99E-03
HEATR1	228351_at	0.610	1.52626	4.24E-03
TCF12	208986_at	0.610	1.52626	2.43E-03
IFI35	209417_s_at	0.605	1.52098	4.12E-03
UBE2D3	229355_at	0.604	1.51992	1.67E-03
MLLT10	216503_s_at	0.603	1.51887	2.23E-03
C17orf97	229238_at	0.601	1.51677	2.99E-03
G6PC3	221759_at	0.600	1.51572	3.50E-03
FYCO1	218204_s_at	0.599	1.51467	3.31E-03
PLAGL1	209318_x_at	0.599	1.51467	4.72E-03
METTL15	242247_at	0.597	1.51257	4.68E-03
SLC41A3	224931_at	0.595	1.51047	1.58E-03
C2orf47	219176_at	0.592	1.50733	3.17E-03
MRPS22	219220_x_at	0.591	1.50629	1.82E-04
EPT1	1555274_a_at	0.589	1.5042	7.72E-04
RAB2B	225074_at	0.589	1.5042	2.51E-03
GNB5	207124_s_at	0.588	1.50316	1.36E-03
OCLN	227492_at	0.588	1.50316	1.55E-03
PIGA	205281_s_at	0.588	1.50316	2.45E-03
PSEN1	203460_s_at	0.588	1.50316	1.40E-03
PDE7B	230109_at	0.585	1.50004	7.66E-04
PHLDB2	225688_s_at	0.582	1.49692	7.42E-04
CASP8	213373_s_at	0.580	1.49485	2.61E-03
AFF4	239439_at	0.576	1.49071	3.16E-03
ZNF300	228144_at	0.576	1.49071	1.06E-03
DDX60	218986_s_at	0.574	1.48865	5.18E-03
DZIP3	213186_at	0.572	1.48658	3.48E-03
FAM200B	227270_at	0.572	1.48658	3.23E-03
SET	215780_s_at	0.572	1.48658	4.64E-03
DTD1	234107_s_at	0.571	1.48555	6.93E-04
ERBB2IP	222473_s_at	0.570	1.48452	4.03E-03
CA12	203963_at	0.569	1.48349	3.82E-03
GPRC5B	203632_s_at	0.568	1.48247	1.14E-03
G3BP2	208840_s_at	0.567	1.48144	3.81E-03
FAM167A	226614_s_at	0.564	1.47836	3.27E-04
MTF1	205322_s_at	0.561	1.47529	1.36E-03
RGMB	227339_at	0.561	1.47529	1.13E-03
LAMP1	201552_at	0.560	1.47427	3.81E-03
SLC35C2	225037_at	0.559	1.47325	6.02E-04
XPO7	212166_at	0.556	1.47019	6.59E-04
TRIM13	203659_s_at	0.555	1.46917	3.36E-03
ZNF343	227986_at	0.554	1.46815	2.69E-03
MPRIP	214771_x_at	0.553	1.46713	2.66E-03
PNO1	203622_s_at	0.550	1.46409	1.30E-03
SLC16A4	205234_at	0.548	1.46206	3.49E-03
TRIM47	225868_at	0.544	1.45801	2.77E-03
PIGV	51146_at	0.543	1.457	2.10E-03
AHR	202820_at	0.542	1.45599	9.15E-04
AXL	202686_s_at	0.542	1.45599	1.93E-03
ENY2	226775_at	0.542	1.45599	3.13E-03
BID	204493_at	0.541	1.45498	3.26E-03
TUBB	211714_x_at	0.541	1.45498	6.74E-04
IRS2	209184_s_at	0.540	1.45397	9.99E-04
OARD1	213322_at	0.537	1.45095	5.07E-03
IDS	202438_x_at	0.536	1.44995	2.22E-03
SLC16A9	227506_at	0.533	1.44693	4.25E-03
ASXL1	244519_at	0.530	1.44393	3.55E-03
LUZP1	225831_at	0.530	1.44393	3.43E-03
PLOD3	202185_at	0.528	1.44193	3.98E-04
EMC9	219203_at	0.526	1.43993	8.21E-04
UBE2E3	210024_s_at	0.526	1.43993	2.84E-03
CRIPAK	228318_s_at	0.523	1.43694	1.60E-03
VAPA	225198_at	0.522	1.43594	2.53E-03
ADAM23	244463_at	0.517	1.43098	4.88E-03
KLF7	204334_at	0.516	1.42998	3.09E-03
TM4SF1	215034_s_at	0.515	1.42899	1.28E-03
PLAGL2	202925_s_at	0.514	1.428	2.99E-03
PTPN14	242321_at	0.514	1.428	1.55E-03
PRDM10	219515_at	0.513	1.42701	3.49E-03
HMGN4	202579_x_at	0.510	1.42405	2.80E-03
MAP3K14	205192_at	0.510	1.42405	1.86E-03
ZNF805	238436_s_at	0.509	1.42306	2.73E-03
GPBP1L1	217877_s_at	0.507	1.42109	1.64E-03
RAPH1	225186_at	0.507	1.42109	1.61E-03
GSK3B	226191_at	0.506	1.42011	3.25E-03
TRMT5	221952_x_at	0.506	1.42011	2.99E-03
BZW2	217809_at	0.503	1.41716	2.04E-03
ACP2	202767_at	0.502	1.41618	4.49E-03
GTF3C2	212429_s_at	0.502	1.41618	1.08E-03
RUNX3	204197_s_at	0.499	1.41323	1.57E-03
SHISA2	230493_at	0.498	1.41225	2.29E-03
TAB3	227357_at	0.496	1.4103	4.72E-03
GTF3C3	218343_s_at	0.495	1.40932	1.84E-03
PHTF1	215285_s_at	0.494	1.40834	2.68E-03
TLE1	228284_at	0.492	1.40639	4.03E-03
FAM96A	224779_s_at	0.491	1.40542	1.39E-03
SPAG16	219109_at	0.491	1.40542	8.63E-04
UBE3A	211575_s_at	0.490	1.40444	4.43E-03
EIF3A	200597_at	0.489	1.40347	1.25E-03
FGFR1OP2	1556283_s_at	0.489	1.40347	3.62E-03
PRR16	220014_at	0.489	1.40347	4.15E-03
ELMSAN1	225980_at	0.485	1.39959	2.69E-03
CNIH1	225553_at	0.484	1.39862	1.71E-03
HOXB7	216973_s_at	0.483	1.39765	5.08E-03
RFXANK	202758_s_at	0.483	1.39765	4.37E-03
WBP2	209117_at	0.482	1.39668	4.31E-03
GALE	202528_at	0.480	1.39474	9.26E-04
PDGFC	218718_at	0.478	1.39281	2.21E-03
PRKAR1A	200604_s_at	0.476	1.39088	3.16E-04
SQSTM1	201471_s_at	0.476	1.39088	1.31E-03
CD55	1555950_a_at	0.475	1.38992	4.37E-03
GSTA4	202967_at	0.473	1.38799	3.93E-03
KAT5	214258_x_at	0.473	1.38799	4.47E-03
ZNF548	1553719_s_at	0.470	1.38511	4.94E-03
USP10	209137_s_at	0.469	1.38415	4.76E-03
SERTAD2	202656_s_at	0.468	1.38319	2.89E-03
TRIM69	1568592_at	0.468	1.38319	2.86E-03
ZNF70	243816_at	0.468	1.38319	3.01E-03
ABL2	231907_at	0.463	1.37841	2.16E-03
IL1R1	202948_at	0.462	1.37745	1.31E-03
NAAA	227135_at	0.462	1.37745	3.74E-03
TRADD	1729_at	0.453	1.36888	1.06E-03
MFHAS1	225478_at	0.451	1.36699	4.69E-03
TICAM2	228234_at	0.451	1.36699	4.18E-03
RHBDD1	226945_at	0.444	1.36037	4.63E-03
HMG20B	210719_s_at	0.442	1.35849	5.02E-03
MFF	223354_x_at	0.441	1.35754	1.39E-03
PNMA2	209598_at	0.441	1.35754	3.05E-03
F2RL2	230147_at	0.440	1.3566	4.52E-03
PRKAR2A	213052_at	0.435	1.35191	1.16E-03
IFI16	206332_s_at	0.434	1.35097	4.46E-03
OSBPL10	219073_s_at	0.434	1.35097	3.84E-03
UBE2D4	221949_at	0.431	1.34817	5.10E-03
MPZL1	210087_s_at	0.430	1.34723	3.97E-03
RASAL2	219026_s_at	0.430	1.34723	4.43E-03
ZNF275	225383_at	0.429	1.3463	1.82E-03
PIBF1	213239_at	0.428	1.34537	2.39E-03
PIK3CB	212688_at	0.427	1.34443	1.60E-03
ZNF565	228305_at	0.427	1.34443	2.99E-03
FADS1	208964_s_at	0.424	1.34164	3.45E-03
BCS1L	207618_s_at	0.423	1.34071	4.10E-03
MOK	205130_at	0.422	1.33978	4.17E-03
FKBP1A	210187_at	0.420	1.33793	4.12E-03
CDC42SE2	224709_s_at	0.419	1.337	2.39E-03
MTHFD2L	220346_at	0.419	1.337	4.31E-03
UBE2V1	201003_x_at	0.419	1.337	5.03E-03
GPR160	223423_at	0.415	1.3333	4.11E-03
MOB1B	225997_at	0.414	1.33237	2.53E-03
TBC1D16	228488_at	0.407	1.32593	4.56E-03
RFK	203225_s_at	0.406	1.32501	3.50E-03
KIAA0232	212441_at	0.400	1.31951	2.10E-03
MAPKAPK5-AS1	1553987_at	0.395	1.31494	2.12E-03
NFATC3	225141_at	0.395	1.31494	4.50E-03
MLLT4	238871_at	0.383	1.30405	3.81E-03
MPPE1	209858_x_at	0.371	1.29325	4.86E-03
MOB4	202919_at	0.370	1.29235	5.18E-03
SMIM20	225014_at	0.364	1.28699	4.36E-03
R3HDM2	203831_at	0.362	1.28521	4.72E-03
RALGPS2	227224_at	0.360	1.28343	4.26E-03
UBR2	212760_at	-0.341	0.789494	5.16E-03
RAB27A	210951_x_at	-0.343	0.7884	3.58E-03
CSNK1G3	227767_at	-0.344	0.787854	3.45E-03
ANXA2	213503_x_at	-0.345	0.787308	2.73E-03
PSMA5	230300_at	-0.361	0.778625	3.40E-03
CCNE2	205034_at	-0.368	0.774856	5.14E-03
PAIP2	222984_at	-0.369	0.774319	5.09E-03
CENPU	218883_s_at	-0.377	0.770037	2.36E-03
PLS1	205190_at	-0.377	0.770037	5.16E-03
SPC25	209891_at	-0.379	0.76897	4.97E-03
TXLNG	227520_at	-0.379	0.76897	5.18E-03
GPN3	218461_at	-0.382	0.767373	3.81E-03
SERINC3	221472_at	-0.389	0.763659	5.12E-03
ORAOV1	243531_at	-0.394	0.761017	4.88E-03
GSTCD	235387_at	-0.398	0.75891	4.07E-03
NCOA7	225344_at	-0.398	0.75891	3.59E-03
ALG9	228817_at	-0.407	0.75419	2.86E-03
C9orf114	222674_at	-0.413	0.75106	8.63E-04
PEX5	203244_at	-0.416	0.7495	4.61E-03
SDPR	222717_at	-0.420	0.747425	1.60E-03
ROR1	232060_at	-0.421	0.746907	2.19E-03
FOPNL	225087_at	-0.431	0.741747	4.10E-03
PAPSS2	203060_s_at	-0.441	0.736624	2.19E-03
CYB5B	238554_at	-0.449	0.73255	2.03E-03
TAF9	203893_at	-0.458	0.727995	2.10E-03
TPBG	239903_at	-0.459	0.72749	3.13E-03
GGCX	214005_at	-0.460	0.726986	1.72E-03
IDE	203327_at	-0.464	0.724973	1.31E-03
PRKCH	218764_at	-0.465	0.724471	2.15E-03
KIF3A	228680_at	-0.469	0.722465	2.19E-03
OSTM1	235197_s_at	-0.470	0.721965	3.52E-03
PIK3CD	203879_at	-0.470	0.721965	5.03E-03
RNPC3	229903_x_at	-0.473	0.720465	4.37E-03
KIF1C	238477_at	-0.474	0.719966	4.26E-03
SERPINB1	213572_s_at	-0.474	0.719966	2.26E-03
SNRK	209481_at	-0.474	0.719966	2.74E-03
DPYSL4	205493_s_at	-0.485	0.714497	2.51E-03
DKK3	214247_s_at	-0.486	0.714002	4.32E-03
SGK223	235085_at	-0.489	0.712519	4.39E-03
ADRB2	206170_at	-0.492	0.711039	4.19E-03
ATP8B1	226302_at	-0.492	0.711039	1.23E-03
ENTPD7	235204_at	-0.492	0.711039	2.21E-03
HBP1	209102_s_at	-0.494	0.710054	2.86E-03
KPNA1	202057_at	-0.498	0.708088	3.62E-03
NRAS	224985_at	-0.500	0.707107	3.23E-03
RFC4	204023_at	-0.500	0.707107	7.90E-04
SLC2A13	227176_at	-0.500	0.707107	1.55E-03
DBT	231919_at	-0.501	0.706617	4.47E-03
ENSA	228852_at	-0.501	0.706617	5.03E-03
FANCL	218397_at	-0.507	0.703684	6.44E-04
PDP2	226855_at	-0.509	0.702709	4.47E-03
WDFY2	228159_at	-0.509	0.702709	5.08E-03
GOLT1B	222552_at	-0.510	0.702222	1.04E-03
SNX4	212652_s_at	-0.511	0.701736	1.14E-03
DAAM1	226666_at	-0.512	0.70125	1.78E-03
SOWAHC	227034_at	-0.512	0.70125	1.31E-03
C1GALT1	226105_at	-0.513	0.700764	5.49E-04
KIAA1432	226221_at	-0.513	0.700764	1.84E-03
ASB3/GPR75-ASB3	232515_at	-0.514	0.700278	1.83E-03
TBC1D7	223461_at	-0.519	0.697855	1.53E-03
SMTN	209427_at	-0.521	0.696889	8.84E-04
TNFAIP6	206026_s_at	-0.521	0.696889	4.56E-03
GINS4	1554356_at	-0.522	0.696406	7.92E-04
LOC102724428/SIK1	208078_s_at	-0.523	0.695923	9.23E-04
BRWD3	235156_at	-0.526	0.694478	4.10E-03
ELL2	226982_at	-0.529	0.693035	5.19E-03
FBXL14	1553683_s_at	-0.530	0.692555	4.43E-03
RDH13	1559190_s_at	-0.532	0.691595	3.31E-03
HDHD1	203974_at	-0.537	0.689203	1.36E-03
ATP10D	213238_at	-0.539	0.688248	1.98E-04
ARNT	230619_at	-0.541	0.687294	1.70E-03
PDGFD	219304_s_at	-0.542	0.686818	1.40E-03
SYNJ1	212990_at	-0.543	0.686342	3.58E-03
USP13	226902_at	-0.544	0.685867	3.39E-03
SAMD4A	212845_at	-0.545	0.685391	1.60E-03
GADD45B	207574_s_at	-0.556	0.680185	1.02E-03
GBA2	224627_at	-0.556	0.680185	3.62E-03
ZNF622	225152_at	-0.556	0.680185	2.33E-03
ABI3BP	223395_at	-0.557	0.679714	3.62E-03
ERN1	227755_at	-0.557	0.679714	2.74E-03
FNIP2	225922_at	-0.559	0.678772	5.73E-04
SLC35A5	218519_at	-0.560	0.678302	3.40E-03
COL4A6	213992_at	-0.563	0.676893	3.40E-03
ATAD2B	232908_at	-0.564	0.676424	3.09E-03
AUH	205052_at	-0.564	0.676424	4.67E-04
VCAN	204619_s_at	-0.566	0.675487	4.10E-03
SUDS3	224974_at	-0.569	0.674084	2.36E-03
TUFT1	205807_s_at	-0.572	0.672684	1.84E-04
TMEM64	225974_at	-0.573	0.672217	6.48E-04
RBM8A	222443_s_at	-0.574	0.671752	5.49E-04
KIAA1033	212795_at	-0.575	0.671286	8.08E-04
STARD4	226390_at	-0.575	0.671286	1.31E-03
TSPAN31	203227_s_at	-0.575	0.671286	2.21E-04
ARSD	223696_at	-0.579	0.669428	3.88E-03
GPR155	231166_at	-0.579	0.669428	3.31E-03
PIK3C3	229705_at	-0.581	0.6685	6.71E-04
BUB1	209642_at	-0.592	0.663423	1.62E-04
ICK	204569_at	-0.594	0.662504	3.07E-03
FIGNL1	222843_at	-0.595	0.662044	1.45E-04
ATF6	226941_at	-0.597	0.661127	1.82E-04
STAT3	225289_at	-0.602	0.65884	1.63E-04
ZNF680	229533_x_at	-0.603	0.658383	1.38E-03
LMCD1	218574_s_at	-0.605	0.657471	4.04E-04
MKNK2	223199_at	-0.606	0.657016	1.45E-03
NUFIP2	224939_at	-0.607	0.656561	3.39E-03
STEAP2	225871_at	-0.608	0.656106	1.82E-04
SPTY2D1	229594_at	-0.609	0.655651	1.06E-03
ARL5B	226345_at	-0.616	0.652477	3.80E-04
SETD8	228443_s_at	-0.619	0.651122	3.82E-03
PDIK1L	227255_at	-0.620	0.650671	1.64E-03
CADM4	215259_s_at	-0.625	0.64842	4.69E-03
LAMP2	226671_at	-0.631	0.645729	1.28E-04
WSB2	201760_s_at	-0.634	0.644387	7.87E-05
YRDC	218647_s_at	-0.637	0.643049	1.07E-03
PPP2R1B	202883_s_at	-0.639	0.642158	2.08E-03
EHD2	45297_at	-0.648	0.638164	1.34E-04
UBE2B	202334_s_at	-0.648	0.638164	3.99E-04
MAFF	36711_at	-0.649	0.637722	6.58E-04
NUDT5	222824_at	-0.652	0.636397	5.31E-04
SERAC1	1569864_at	-0.653	0.635957	5.13E-03
FBXO22	225734_at	-0.656	0.634635	9.15E-04
ARL6	235320_at	-0.657	0.634196	3.73E-04
SERPINB9	1563357_at	-0.657	0.634196	2.67E-03
CSRNP1	225557_at	-0.661	0.63244	5.50E-04
BNIP2	226280_at	-0.665	0.630689	1.03E-04
ABCG1	232081_at	-0.666	0.630252	8.78E-05
SUCLG2	214835_s_at	-0.670	0.628507	2.28E-03
NT5E	203939_at	-0.673	0.627201	4.24E-03
FARP1	227996_at	-0.680	0.624165	2.99E-04
MYLIP	228098_s_at	-0.682	0.623301	1.96E-03
CPS1	204920_at	-0.683	0.622869	3.31E-03
EIF1AX	201018_at	-0.684	0.622437	1.04E-04
SUGT1	223330_s_at	-0.685	0.622006	2.06E-04
RIOK2	222663_at	-0.686	0.621575	2.20E-03
TBXAS1	208130_s_at	-0.692	0.618995	9.81E-04
KRT20	213953_at	-0.702	0.614719	4.64E-03
AOX1	205083_at	-0.707	0.612593	2.37E-03
ERMP1	222603_at	-0.707	0.612593	1.62E-04
GSAP	213142_x_at	-0.707	0.612593	2.54E-04
VPS33A	204590_x_at	-0.711	0.610897	1.06E-03
PRKAA2	238441_at	-0.712	0.610473	7.37E-04
VTI1A	236849_at	-0.719	0.607518	1.39E-03
SMARCA5	213251_at	-0.725	0.604997	1.07E-03
CDC6	203967_at	-0.731	0.602486	2.31E-05
MATN3	206091_at	-0.733	0.601652	3.82E-03
SYCE1L	1559960_x_at	-0.736	0.600402	1.77E-03
CASP3	202763_at	-0.746	0.596254	1.34E-03
TIA1	201449_at	-0.747	0.595841	1.72E-03
INADL	223681_s_at	-0.749	0.595016	2.16E-03
ELOVL4	219532_at	-0.750	0.594604	4.74E-03
LSM11	226826_at	-0.750	0.594604	1.96E-03
KIAA1147	223162_s_at	-0.751	0.594192	1.08E-03
ATP9A	212062_at	-0.752	0.59378	3.98E-04
PSD3	218613_at	-0.753	0.593368	8.44E-05
TTC39B	232000_at	-0.756	0.592136	4.46E-03
CLN8	229958_at	-0.764	0.588861	3.99E-04
PIK3C2A	1569021_at	-0.768	0.587231	8.04E-04
TRIM9	209859_at	-0.771	0.586011	4.67E-04
HIST1H3B	208576_s_at	-0.779	0.582771	2.64E-03
MICU3	238458_at	-0.781	0.581963	7.60E-05
BRWD1	231960_at	-0.782	0.58156	1.06E-03
CMTM1	231219_at	-0.794	0.576743	2.75E-03
AGO4	227930_at	-0.807	0.571569	4.68E-04
MAP3K13	226556_at	-0.809	0.570777	4.20E-05
RASA2	226392_at	-0.810	0.570382	4.49E-04
ATXN10	208832_at	-0.813	0.569197	7.62E-05
IRAK2	231779_at	-0.817	0.567621	4.55E-05
PANK1	226649_at	-0.819	0.566835	2.49E-04
SVIP	230005_at	-0.829	0.562919	1.32E-04
ATP6V0A2	229572_at	-0.831	0.562139	1.18E-04
MAPK8	229664_at	-0.834	0.560972	6.67E-04
LIFR	225575_at	-0.836	0.560195	4.20E-05
DDX3Y	205000_at	-0.844	0.557097	1.27E-04
ID2	213931_at	-0.846	0.556325	5.39E-04
HIST1H2AG	207156_at	-0.852	0.554016	6.67E-04
PLEKHH2	227148_at	-0.853	0.553632	2.27E-03
UBE2V2	230411_at	-0.859	0.551335	2.73E-03
MXD1	226275_at	-0.868	0.547906	2.04E-04
DCUN1D1	240781_x_at	-0.874	0.545632	3.38E-03
ATP5L	208745_at	-0.875	0.545254	2.09E-05
ABCB10	223320_s_at	-0.877	0.544499	0.00116
KLHL15	226370_at	-0.881	0.542991	1.01E-04
NUDCD1	225438_at	-0.882	0.542615	1.17E-04
SLC6A15	206376_at	-0.884	0.541863	2.55E-04
APH1B	226358_at	-0.885	0.541488	7.12E-04
GNPNAT1	225853_at	-0.887	0.540737	7.57E-04
CP	204846_at	-0.897	0.537002	2.21E-04
TAX1BP1	213786_at	-0.898	0.53663	8.11E-04
GALNT1	201724_s_at	-0.909	0.532554	9.84E-05
NANOS1	228523_at	-0.912	0.531448	5.74E-04
ITGA2	227314_at	-0.914	0.530712	1.34E-04
CCSAP	225904_at	-0.921	0.528143	2.01E-05
SNX16	229618_at	-0.921	0.528143	1.11E-04
RNASEL	229285_at	-0.925	0.526681	2.75E-04
SERPINB2	204614_at	-0.946	0.51907	4.15E-03
HELLS	234040_at	-0.947	0.51871	4.13E-04
C3orf52	219474_at	-0.961	0.513701	2.56E-03
CTTN	214073_at	-0.974	0.509093	3.16E-04
ANXA3	209369_at	-0.977	0.508035	4.18E-05
TULP3	205854_at	-0.980	0.50698	4.67E-04
SLC9A6	203909_at	-0.981	0.506628	1.45E-05
HECA	218603_at	-0.983	0.505927	1.44E-05
CENPQ	219294_at	-0.993	0.502432	2.10E-03
CXADR	226374_at	-0.998	0.500694	9.01E-05
CPOX	204172_at	-1.013	0.495515	1.96E-04
RORA	226682_at	-1.015	0.494828	9.15E-04
ERO1L	225750_at	-1.019	0.493458	9.71E-05
CDC37L1	235787_at	-1.033	0.488693	1.64E-04
ELMOD2	226502_at	-1.055	0.481297	3.59E-05
CACNA2D1	227623_at	-1.076	0.474342	4.25E-05
SLC41A2	235299_at	-1.087	0.470739	5.08E-04
SLC25A16	235747_at	-1.100	0.466516	3.85E-05
LEPROT	227095_at	-1.112	0.462652	7.62E-05
TNFRSF10D	227345_at	-1.113	0.462332	1.06E-05
C9orf72	225919_s_at	-1.120	0.460094	1.86E-05
MFSD9	213403_at	-1.161	0.447202	4.67E-04
CLDN12	223249_at	-1.175	0.442884	2.01E-05
FRS2	226045_at	-1.181	0.441046	1.49E-03
SLC2A3	202499_s_at	-1.182	0.44074	8.97E-04
KBTBD8	239835_at	-1.183	0.440435	2.35E-04
KLHL28	228328_at	-1.185	0.439825	1.42E-05
MTMR9	213278_at	-1.190	0.438303	1.13E-04
PHF10	225048_at	-1.191	0.437999	1.55E-05
PAWR	226231_at	-1.215	0.430773	9.16E-05
PDCD4	212593_s_at	-1.216	0.430475	2.56E-05
TROVE2	213027_at	-1.244	0.4222	1.13E-04
DCLK1	205399_at	-1.266	0.415811	4.90E-04
RECK	205407_at	-1.273	0.413798	4.89E-05
SFXN1	230069_at	-1.287	0.409802	1.95E-05
EPB41L5	229292_at	-1.310	0.403321	3.40E-05
CCDC88A	239233_at	-1.323	0.399703	8.44E-05
ANKRD46	212731_at	-1.370	0.386891	6.33E-06
PLEKHA8	227247_at	-1.384	0.383155	1.44E-05
PTK2	208820_at	-1.415	0.37501	4.33E-06
HMGA2	208025_s_at	-1.418	0.374231	9.01E-05
AQP3	39248_at	-1.428	0.371646	3.36E-06
IL1RAP	205227_at	-1.449	0.366275	1.05E-05
RP2	205191_at	-1.492	0.355519	2.09E-05
EIF5A2	235296_at	-1.610	0.327598	3.34E-06
SLC16A7	230003_at	-1.625	0.32421	1.21E-04
NUPL1	204435_at	-1.650	0.31864	7.61E-07
DCP2	212919_at	-1.735	0.300409	3.58E-03
