# Supplementary material for: Regulation of limited N-terminal proteolysis of APE1 in tumor via acetylation and its role in cell proliferation
Source: Oncotarget. 2016 Mar 10;7(16):22590–604. doi: 10.18632/oncotarget.8026 (PMC5008384; doi:10.18632/oncotarget.8026)
Supplement: Supplementary file 4 [file oncotarget-07-22590-s004.xls]

## Sheet: Sheet1
WT vs. NΔ42 APE1
Symbol	Affymetrix	Log Ratio	Fold Change	p-value
MMP1	204475_at	4.770	27.2843	1.70E-08
SERPINB2	204614_at	4.301	19.712	1.96E-07
SLC7A11	217678_at	3.678	12.7994	1.70E-08
ASNS	205047_s_at	3.330	10.0561	5.34E-08
CCND1	208712_at	3.266	9.61975	7.99E-09
ESM1	208394_x_at	3.195	9.15779	1.70E-08
PHLDA1	217997_at	3.029	8.16244	8.90E-07
PSAT1	223062_s_at	2.985	7.91725	2.74E-07
CXCL8	211506_s_at	2.813	7.02744	1.92E-06
ADAMTS6	237411_at	2.671	6.3687	1.75E-06
SERPINE1	202628_s_at	2.457	5.49074	4.96E-08
STC2	203439_s_at	2.457	5.49074	2.59E-07
FOSL1	204420_at	2.441	5.43018	4.37E-07
DUSP4	204014_at	2.420	5.35171	3.04E-06
RGS4	204337_at	2.367	5.15867	2.01E-07
KRTAP2-3/KRTAP2-4	1555673_at	2.348	5.09118	1.19E-06
CSF2	210229_s_at	2.290	4.89056	2.87E-06
SFPQ	201586_s_at	2.204	4.60755	2.21E-05
TRIB3	218145_at	2.202	4.60117	2.87E-06
GDF15	221577_x_at	2.146	4.42599	5.02E-07
KLF4	221841_s_at	2.142	4.41373	3.47E-06
CEBPG	204203_at	2.077	4.21929	1.73E-06
NT5E	203939_at	2.069	4.19596	1.73E-06
F3	204363_at	2.046	4.12959	1.32E-06
IFI44	214453_s_at	1.996	3.98893	1.47E-06
DKK1	204602_at	1.994	3.9834	2.59E-07
BMPER	241986_at	1.951	3.86642	1.87E-06
MOCOS	219959_at	1.935	3.82378	1.75E-06
WDR4	241937_s_at	1.796	3.47256	1.94E-06
IFIT2	226757_at	1.789	3.45575	1.50E-06
ISG15	205483_s_at	1.764	3.39638	2.01E-07
RPS24	1555878_at	1.759	3.38463	1.60E-05
PPP1R15A	37028_at	1.716	3.28524	9.58E-07
DDIT4	202887_s_at	1.708	3.26708	1.04E-04
NAV3	204823_at	1.690	3.22657	5.99E-05
EIF5	208290_s_at	1.685	3.2154	1.12E-05
RRS1	209567_at	1.685	3.2154	6.38E-07
PLIN2	209122_at	1.662	3.16455	3.54E-07
FJX1	219522_at	1.648	3.13399	1.64E-05
UBASH3B	238462_at	1.647	3.13182	4.19E-07
ANGPTL4	223333_s_at	1.646	3.12965	5.93E-05
SARS	231894_at	1.643	3.12315	8.90E-07
OASL	205660_at	1.621	3.07588	9.47E-06
SOX9	202936_s_at	1.603	3.03774	2.58E-06
DIDO1	227335_at	1.588	3.00632	5.40E-05
CXCL3	207850_at	1.585	3.00008	1.64E-05
IFIT3	229450_at	1.563	2.95468	3.22E-06
VEGFA	210512_s_at	1.562	2.95263	3.87E-06
THBD	203887_s_at	1.560	2.94854	4.33E-06
FGF2	204422_s_at	1.553	2.93427	4.19E-05
FABP5	202345_s_at	1.548	2.92411	1.75E-06
IFI27	202411_at	1.548	2.92411	3.48E-05
RRP15	219037_at	1.545	2.91804	1.75E-06
ITGA2	227314_at	1.534	2.89588	2.52E-06
ODC1	200790_at	1.529	2.88586	1.48E-06
AMIGO2	222108_at	1.523	2.87388	5.05E-06
IFI44L	204439_at	1.523	2.87388	5.38E-05
SERPINB7	206421_s_at	1.517	2.86195	3.82E-05
HSPA9	200690_at	1.500	2.82843	2.93E-06
OAS2	204972_at	1.469	2.7683	4.79E-05
MARS	213671_s_at	1.468	2.76638	1.92E-06
IL24	206569_at	1.463	2.75681	5.67E-04
IL6	205207_at	1.458	2.74727	6.92E-06
ETS1	1555355_a_at	1.457	2.74537	5.74E-04
PNO1	203622_s_at	1.449	2.73019	2.93E-06
NOP16	214011_s_at	1.448	2.7283	1.67E-06
DDIT3	209383_at	1.447	2.72641	8.15E-06
SHISA2	230493_at	1.444	2.72074	2.52E-06
PTX3	206157_at	1.439	2.71133	6.14E-07
IL11	206924_at	1.432	2.69821	2.70E-05
SNAI2	213139_at	1.432	2.69821	1.94E-06
KRT7	209016_s_at	1.426	2.68701	1.67E-06
C15orf52	227272_at	1.419	2.674	9.18E-06
PPIF	201490_s_at	1.414	2.66475	1.58E-06
HERC5	219863_at	1.412	2.66106	5.29E-07
SMURF2	230820_at	1.412	2.66106	1.28E-04
CHAC2	235117_at	1.401	2.64085	3.36E-04
RGMB	227339_at	1.393	2.62624	1.52E-06
SRSF3	208673_s_at	1.388	2.61716	5.91E-05
MINA	213188_s_at	1.385	2.61172	4.42E-05
RGS20	210138_at	1.366	2.57755	8.82E-05
GAS5	227517_s_at	1.346	2.54206	3.31E-06
HERC6	219352_at	1.343	2.53678	6.57E-06
GARS	208693_s_at	1.342	2.53503	2.73E-06
CXCL1	204470_at	1.333	2.51926	1.64E-05
DCBLD2	213865_at	1.330	2.51403	5.32E-03
JUN	201466_s_at	1.327	2.5088	3.30E-06
PPP1R10	201703_s_at	1.322	2.50012	4.88E-05
SRGAP1	227484_at	1.315	2.48802	1.74E-04
GPATCH4	224634_at	1.314	2.4863	3.48E-06
SPOCD1	235417_at	1.312	2.48285	2.56E-06
PDE1C	239218_at	1.300	2.46229	1.29E-04
LTV1	225748_at	1.291	2.44698	5.04E-06
IL1A	210118_s_at	1.285	2.43682	8.34E-05
HMGA2	208025_s_at	1.280	2.42839	1.90E-05
ZNF326	227680_at	1.274	2.41831	2.48E-05
JADE2	212660_at	1.273	2.41664	7.97E-05
ENC1	201341_at	1.271	2.41329	9.57E-07
MX1	202086_at	1.271	2.41329	1.35E-05
ETV5	203349_s_at	1.268	2.40827	1.79E-06
ABCD3	1554878_a_at	1.258	2.39164	2.75E-05
CXCL2	209774_x_at	1.250	2.37841	1.25E-05
MIR22HG	214696_at	1.241	2.36362	1.87E-05
SLC38A6	214830_at	1.238	2.35871	1.85E-04
TNFRSF12A	218368_s_at	1.237	2.35708	3.14E-06
HBEGF	203821_at	1.233	2.35055	2.93E-06
HMGA1	206074_s_at	1.228	2.34242	2.93E-06
TRMT6	233970_s_at	1.226	2.33918	8.86E-06
YARS	212048_s_at	1.225	2.33755	1.32E-06
ANTXR2	228573_at	1.220	2.32947	3.00E-05
CCDC86	203119_at	1.217	2.32463	3.30E-06
TRMT13	219130_at	1.216	2.32302	6.35E-05
ARGLU1	227448_at	1.214	2.3198	3.08E-04
XAF1	228617_at	1.213	2.31819	4.93E-05
PNPT1	225291_at	1.203	2.30218	7.19E-06
MCFD2	212246_at	1.194	2.28786	2.21E-06
ORC5	204957_at	1.185	2.27363	2.60E-05
NRIP1	202600_s_at	1.178	2.26263	7.02E-03
IFRD1	202146_at	1.173	2.2548	4.00E-05
SLC25A32	221020_s_at	1.173	2.2548	2.85E-05
BEX2	224367_at	1.170	2.25012	4.76E-03
MX2	204994_at	1.170	2.25012	2.12E-04
ZC3H12C	231899_at	1.160	2.23457	1.08E-04
SP100	210218_s_at	1.159	2.23303	9.78E-05
TFRC	207332_s_at	1.158	2.23148	1.75E-06
IKBIP	235202_x_at	1.153	2.22376	6.16E-05
C12orf4	218374_s_at	1.152	2.22222	4.73E-06
NCOA5	225145_at	1.152	2.22222	8.91E-04
TGFA	205016_at	1.152	2.22222	3.46E-06
SRSF6	206108_s_at	1.144	2.20993	5.00E-05
NUP98	210793_s_at	1.138	2.20076	2.27E-04
BOP1	212563_at	1.134	2.19466	1.60E-05
NDUFAF4	219006_at	1.132	2.19162	2.26E-05
WARS	200629_at	1.131	2.1901	6.92E-06
MGLL	211026_s_at	1.129	2.18707	1.94E-06
NCF2	209949_at	1.129	2.18707	1.55E-04
CDCP1	218451_at	1.128	2.18556	9.47E-06
GDAP1	226269_at	1.128	2.18556	8.86E-05
PLAT	201860_s_at	1.124	2.1795	2.88E-06
SRM	201516_at	1.124	2.1795	3.29E-05
MARCH4	230112_at	1.113	2.16295	8.74E-05
ADORA2B	205891_at	1.112	2.16145	1.50E-06
DUSP1	201041_s_at	1.112	2.16145	6.46E-06
HSPH1	208744_x_at	1.110	2.15846	9.34E-04
FRMD4A	225163_at	1.109	2.15696	1.56E-04
STAMBPL1	227607_at	1.107	2.15397	1.81E-04
CORO1C	221676_s_at	1.105	2.15099	9.57E-06
HEATR3	219289_at	1.097	2.13909	2.29E-04
MICAL2	212473_s_at	1.095	2.13613	5.04E-06
COL13A1	211343_s_at	1.090	2.12874	1.37E-05
NEXN	226103_at	1.083	2.11844	3.29E-05
RND3	212724_at	1.082	2.11697	2.52E-06
RPP40	213427_at	1.080	2.11404	1.89E-05
DUSP5	209457_at	1.076	2.10818	2.95E-05
LCMT2	204012_s_at	1.076	2.10818	7.09E-04
CD44	217523_at	1.073	2.1038	6.35E-05
PSPC1	226574_at	1.071	2.10089	7.00E-05
STC1	204597_x_at	1.070	2.09943	2.32E-04
DUSP6	208892_s_at	1.066	2.09362	1.04E-03
HOPX	211597_s_at	1.066	2.09362	1.24E-04
SEMA3A	206805_at	1.064	2.09072	4.56E-06
CDC42EP3	225685_at	1.061	2.08638	3.67E-05
REPS1	224366_s_at	1.060	2.08493	1.20E-04
IGFBP3	210095_s_at	1.059	2.08349	1.95E-05
TMEM158	213338_at	1.058	2.08204	2.40E-05
UPP1	203234_at	1.057	2.0806	1.11E-04
LAMP3	205569_at	1.056	2.07916	3.36E-05
WDR43	214662_at	1.056	2.07916	2.51E-04
MKLN1	204423_at	1.050	2.07053	2.57E-05
SLC3A2	200924_s_at	1.045	2.06337	2.99E-05
DYNC1H1	229115_at	1.042	2.05908	1.67E-02
GPCPD1	230492_s_at	1.042	2.05908	1.09E-04
MCL1	200798_x_at	1.041	2.05765	1.75E-06
IFIT5	203595_s_at	1.039	2.0548	1.72E-04
NEK4	204634_at	1.036	2.05053	2.40E-04
CDH4	220227_at	1.030	2.04202	6.53E-05
ADAMTS1	222162_s_at	1.024	2.03355	2.87E-05
EBNA1BP2	201323_at	1.023	2.03214	2.27E-05
ZC3H8	223506_at	1.023	2.03214	1.76E-04
SRXN1	225252_at	1.022	2.03073	2.58E-06
TSEN2	219581_at	1.021	2.02933	1.35E-05
SPRED1	226837_at	1.018	2.02511	4.53E-05
ZBTB38	219221_at	1.017	2.02371	6.11E-03
TUBE1	226181_at	1.013	2.0181	1.31E-04
KCNG1	214595_at	1.010	2.01391	1.05E-05
TARS	201263_at	1.009	2.01252	1.75E-05
IRAK1	201587_s_at	1.008	2.01112	3.07E-06
NQO1	201468_s_at	1.007	2.00973	6.92E-06
SLC7A5	201195_s_at	1.005	2.00694	8.25E-05
TRIM33	212436_at	1.005	2.00694	4.09E-05
OAS1	202869_at	1.004	2.00555	8.29E-04
SLC25A33	223296_at	1.003	2.00416	7.22E-05
PYROXD1	213878_at	0.999	1.99861	2.78E-04
PTPRB	230250_at	0.998	1.99723	3.17E-04
MRTO4	235783_at	0.990	1.98618	1.31E-04
PRMT6	223275_at	0.990	1.98618	1.27E-03
IER3	201631_s_at	0.989	1.98481	1.36E-05
BTBD11	228570_at	0.987	1.98206	1.90E-04
IRAK2	231779_at	0.987	1.98206	2.76E-05
TSC22D1	235315_at	0.984	1.97794	1.15E-04
CTPS1	202613_at	0.983	1.97657	1.20E-04
DNAH14	242283_at	0.982	1.9752	1.98E-04
FAM86B2/FAM86KP	65585_at	0.981	1.97383	1.04E-04
IL1B	205067_at	0.981	1.97383	6.26E-06
NSUN2	223076_s_at	0.981	1.97383	4.55E-06
POLR3E	218016_s_at	0.980	1.97247	1.83E-05
HK2	202934_at	0.978	1.96973	3.27E-05
POLR1B	233341_s_at	0.976	1.967	5.44E-05
AIMP2	209971_x_at	0.975	1.96564	1.89E-05
ZNF195	204234_s_at	0.974	1.96428	2.22E-05
NOG	231798_at	0.970	1.95884	6.50E-04
AIFM2	224461_s_at	0.967	1.95477	2.90E-05
MIR155HG	229437_at	0.963	1.94936	1.64E-04
PAPPA	228128_x_at	0.963	1.94936	1.25E-03
PUS7	218984_at	0.959	1.94396	4.05E-05
KIAA1033	212794_s_at	0.958	1.94261	1.30E-02
SLCO4A1	219911_s_at	0.958	1.94261	1.32E-05
CPSF6	202470_s_at	0.957	1.94127	8.08E-04
SDC1	201286_at	0.957	1.94127	1.12E-05
NAA15	226998_at	0.956	1.93992	6.16E-06
SPX	229778_at	0.956	1.93992	1.65E-03
NAV2	218330_s_at	0.952	1.93455	5.06E-05
UTP20	209725_at	0.949	1.93053	9.20E-06
PHF20L1	230098_at	0.948	1.9292	4.37E-05
PMAIP1	204285_s_at	0.948	1.9292	4.00E-05
PSME3	200987_x_at	0.948	1.9292	8.05E-06
ALDH1L2	231202_at	0.947	1.92786	4.13E-03
PODXL	201578_at	0.946	1.92652	6.02E-05
CDC23	223651_x_at	0.944	1.92385	4.41E-05
SAMD9	228531_at	0.942	1.92119	2.19E-04
MAP4K5	211081_s_at	0.941	1.91986	5.27E-03
CREM	228092_at	0.938	1.91587	3.56E-04
SQSTM1	213112_s_at	0.937	1.91454	1.00E-04
MYO5A	204527_at	0.935	1.91189	4.60E-05
PDLIM4	218691_s_at	0.935	1.91189	3.91E-04
DLD	230426_at	0.933	1.90924	1.95E-04
FBXO28	1555971_s_at	0.932	1.90792	1.04E-04
IARS	204744_s_at	0.931	1.9066	4.04E-06
RTCA	203594_at	0.931	1.9066	7.83E-06
LAMC2	202267_at	0.928	1.90264	7.90E-04
MAT2A	200769_s_at	0.925	1.89868	1.59E-04
TNFRSF6B	206467_x_at	0.925	1.89868	1.03E-04
BCAR3	204032_at	0.924	1.89737	1.65E-05
PLCB4	203896_s_at	0.924	1.89737	2.18E-03
PHLDA2	209803_s_at	0.920	1.89212	5.40E-05
FAM169A	235048_at	0.919	1.8908	3.48E-05
TMEM33	218465_at	0.919	1.8908	5.02E-05
CIRH1A	230656_s_at	0.916	1.88688	1.42E-05
FAM20C	229438_at	0.915	1.88557	7.90E-04
TSR1	218156_s_at	0.915	1.88557	1.27E-04
WDR77	201420_s_at	0.915	1.88557	1.32E-05
MAFF	36711_at	0.914	1.88426	1.95E-05
TRERF1	238520_at	0.913	1.88296	7.84E-04
DESI1	212527_at	0.912	1.88165	1.05E-04
LARP4	214155_s_at	0.911	1.88035	1.15E-03
ATF4	200779_at	0.908	1.87644	1.92E-05
EIF4EBP1	221539_at	0.907	1.87514	9.00E-06
HSPA4	211016_x_at	0.907	1.87514	5.25E-04
XPOT	212160_at	0.905	1.87254	1.60E-05
ANAPC7	225521_at	0.904	1.87125	8.83E-04
GOSR1	213021_at	0.904	1.87125	2.23E-04
LIF	205266_at	0.903	1.86995	1.32E-04
DDX18	205763_s_at	0.899	1.86477	8.82E-05
ELOVL6	210868_s_at	0.892	1.85575	1.33E-03
MYC	202431_s_at	0.892	1.85575	2.00E-04
BYSL	203612_at	0.891	1.85446	1.32E-05
RGS7	206290_s_at	0.891	1.85446	4.43E-03
TMCC3	235146_at	0.891	1.85446	1.09E-03
DIO2	203699_s_at	0.888	1.85061	1.50E-04
ANXA10	210143_at	0.886	1.84805	1.73E-03
POLR3B	219459_at	0.884	1.84548	2.19E-05
B3GALNT1	211379_x_at	0.883	1.84421	4.63E-05
USP34	212065_s_at	0.883	1.84421	1.56E-03
ZC3H4	213390_at	0.881	1.84165	6.29E-04
YRDC	218647_s_at	0.880	1.84038	1.60E-05
PLD6	227037_at	0.879	1.8391	2.16E-04
PTPRR	206084_at	0.878	1.83783	1.56E-05
UGCG	221765_at	0.878	1.83783	2.65E-02
PAK1IP1	218886_at	0.877	1.83655	7.58E-04
AJUBA	225807_at	0.875	1.83401	7.55E-04
NEDD4L	226974_at	0.874	1.83274	7.62E-04
ARMC8	203487_s_at	0.872	1.8302	1.75E-04
PCGF5	227935_s_at	0.871	1.82893	7.27E-04
SLC30A1	212907_at	0.868	1.82513	2.21E-05
DDX60	218986_s_at	0.867	1.82387	1.51E-04
IFIT1	203153_at	0.865	1.82134	1.37E-04
NOC3L	218889_at	0.865	1.82134	8.55E-05
SLC38A1	218237_s_at	0.865	1.82134	1.04E-04
PUS1	218670_at	0.864	1.82008	6.82E-04
ZNF451	1556060_a_at	0.864	1.82008	1.02E-04
DDX58	218943_s_at	0.862	1.81756	9.33E-05
NME1	201577_at	0.859	1.81378	1.36E-05
DYRK2	202969_at	0.856	1.81001	3.02E-05
PLAU	205479_s_at	0.856	1.81001	7.85E-05
MYO10	1554026_a_at	0.853	1.80625	7.10E-04
SYNCRIP	209024_s_at	0.853	1.80625	4.77E-03
ZCCHC8	230786_at	0.851	1.80375	2.83E-03
AVEN	219366_at	0.849	1.80125	5.07E-04
GCFC2	216305_s_at	0.848	1.8	6.40E-05
EPRS	200841_s_at	0.844	1.79502	2.91E-02
SLC2A1	201250_s_at	0.844	1.79502	4.23E-04
SOAT1	221561_at	0.843	1.79378	1.33E-05
PDE12	231839_at	0.842	1.79253	1.42E-05
SLC22A4	205896_at	0.842	1.79253	4.34E-04
TRIM59	235476_at	0.842	1.79253	2.73E-02
ARHGAP29	203910_at	0.841	1.79129	3.72E-06
EVA1A	227828_s_at	0.840	1.79005	1.91E-05
PRMT3	213320_at	0.840	1.79005	5.00E-04
USP36	224978_s_at	0.840	1.79005	9.15E-05
SGK1	201739_at	0.839	1.78881	1.08E-04
SH3KBP1	1554168_a_at	0.839	1.78881	5.99E-05
EPT1	1555274_a_at	0.838	1.78757	9.38E-05
DDHD1	225971_at	0.837	1.78633	1.70E-04
MICALL1	55081_at	0.835	1.78386	3.67E-05
ZNF621	1558620_at	0.835	1.78386	5.84E-05
LPXN	216250_s_at	0.834	1.78262	8.85E-04
SAMD9L	226603_at	0.834	1.78262	5.57E-04
AP1AR	219023_at	0.833	1.78139	9.04E-04
SOX7	228698_at	0.832	1.78015	2.31E-05
KRT81	213711_at	0.830	1.77769	2.55E-05
NPPB	206801_at	0.830	1.77769	2.81E-04
DLX1	242138_at	0.828	1.77522	2.52E-04
LURAP1L	227443_at	0.828	1.77522	2.18E-04
PATZ1	209494_s_at	0.828	1.77522	7.53E-04
LYAR	223413_s_at	0.825	1.77154	1.85E-04
PPHLN1	227025_at	0.825	1.77154	1.20E-04
STARD13	213103_at	0.825	1.77154	4.30E-04
DDX21	224654_at	0.823	1.76908	2.58E-06
CCNJ	229091_s_at	0.821	1.76663	4.81E-04
MAP2K3	215498_s_at	0.821	1.76663	6.87E-05
SHMT2	214095_at	0.819	1.76418	6.27E-05
AEN	219361_s_at	0.818	1.76296	2.41E-05
GABPB1	204618_s_at	0.816	1.76052	3.90E-04
PRDM2	203057_s_at	0.815	1.7593	5.82E-04
WDR36	238677_at	0.815	1.7593	3.36E-03
PBDC1	223294_at	0.814	1.75808	5.10E-04
WDR3	218882_s_at	0.813	1.75686	3.37E-05
C12orf29	228378_at	0.812	1.75564	5.31E-04
RAD18	224200_s_at	0.812	1.75564	4.38E-03
COA7	222883_at	0.810	1.75321	2.42E-05
PPP4R4	233002_at	0.810	1.75321	1.12E-03
GAL	214240_at	0.805	1.74715	2.39E-04
MRPL47	223480_s_at	0.804	1.74594	1.37E-05
NUFIP1	205136_s_at	0.803	1.74473	6.44E-05
CORO2B	209789_at	0.802	1.74352	1.61E-04
DCAF13	231784_s_at	0.802	1.74352	2.18E-04
DNAJB6	209015_s_at	0.801	1.74231	1.97E-04
YAE1D1	223433_at	0.801	1.74231	2.07E-04
PVR	212662_at	0.800	1.7411	1.50E-04
DOCK4	205003_at	0.799	1.73989	8.09E-04
EPHA2	203499_at	0.799	1.73989	1.52E-04
FAM216A	204521_at	0.799	1.73989	5.04E-06
UNK	228357_at	0.799	1.73989	1.20E-04
GADD45A	203725_at	0.797	1.73748	3.82E-05
C9orf91	221865_at	0.796	1.73628	1.36E-03
ALKBH8	235610_at	0.795	1.73508	3.24E-04
GOT1	208813_at	0.795	1.73508	2.50E-05
CDC27	217878_s_at	0.794	1.73388	3.04E-02
FHOD3	218980_at	0.793	1.73267	7.53E-04
KRT34	206969_at	0.793	1.73267	4.20E-04
FAM203A	219071_x_at	0.792	1.73147	2.36E-04
TEX10	218104_at	0.792	1.73147	3.09E-05
DDX39A	201584_s_at	0.791	1.73027	3.48E-05
PDCL3	219043_s_at	0.790	1.72907	4.31E-04
PDP1	218273_s_at	0.790	1.72907	2.76E-03
SPATA5L1	222163_s_at	0.790	1.72907	6.17E-04
TGM2	201042_at	0.790	1.72907	2.99E-05
FOXD1	206307_s_at	0.788	1.72668	6.20E-05
MAP1B	212233_at	0.787	1.72548	4.40E-05
NIP7	223397_s_at	0.786	1.72429	8.29E-05
TXNDC9	211758_x_at	0.786	1.72429	1.91E-05
RPL37A	213459_at	0.785	1.72309	1.28E-04
KLF3	225133_at	0.783	1.72071	9.51E-03
VARS	201797_s_at	0.782	1.71951	3.75E-04
AARS	201000_at	0.781	1.71832	1.14E-05
NOL9	1554082_a_at	0.781	1.71832	1.53E-04
IFI6	204415_at	0.779	1.71594	5.14E-04
FUS	200959_at	0.778	1.71475	1.60E-04
GMFB	202543_s_at	0.774	1.71	8.67E-05
ATP2B1	209281_s_at	0.773	1.70882	3.26E-03
ETS2	201328_at	0.773	1.70882	1.97E-04
NRP1	212298_at	0.773	1.70882	7.55E-04
RANBP2	226922_at	0.773	1.70882	1.16E-03
GALNT12	218885_s_at	0.772	1.70764	6.10E-04
CARS	212971_at	0.771	1.70645	2.55E-05
NOP2	214427_at	0.771	1.70645	1.08E-04
ARHGAP18	225171_at	0.770	1.70527	8.44E-04
DKC1	201478_s_at	0.770	1.70527	7.12E-05
PCK2	202847_at	0.770	1.70527	3.15E-05
UTP15	228050_at	0.770	1.70527	1.57E-04
KIAA0020	203712_at	0.769	1.70409	8.55E-05
KCTD15	222668_at	0.768	1.70291	1.87E-03
SLC35G2	219569_s_at	0.768	1.70291	3.57E-05
LSG1	221536_s_at	0.767	1.70173	2.39E-04
LARP6	236565_s_at	0.766	1.70055	1.16E-05
GART	212378_at	0.765	1.69937	1.05E-04
PDSS1	220865_s_at	0.765	1.69937	3.09E-04
LIG4	227766_at	0.764	1.69819	2.59E-04
SERPINB8	206034_at	0.764	1.69819	2.36E-03
GTF2H1	202451_at	0.763	1.69702	1.03E-03
DTD2	227158_at	0.762	1.69584	1.05E-03
PPP3CB	209817_at	0.762	1.69584	2.63E-04
CYB5D1	226833_at	0.760	1.69349	1.10E-03
MRPL15	218027_at	0.760	1.69349	2.50E-05
TRIP11	236160_at	0.760	1.69349	7.04E-04
ARHGDIB	201288_at	0.759	1.69232	6.67E-05
GTPBP4	218238_at	0.759	1.69232	1.22E-04
SLIT2	228850_s_at	0.759	1.69232	1.59E-04
GTF2H2	223758_s_at	0.758	1.69114	1.90E-04
G3BP1	242422_at	0.757	1.68997	2.40E-04
ANAPC1	229267_at	0.755	1.68763	2.45E-04
CPEB4	224828_at	0.755	1.68763	1.38E-03
MAP2K5	211371_at	0.754	1.68646	3.72E-03
CAPN2	208683_at	0.753	1.68529	1.02E-05
ANKRD1	206029_at	0.751	1.68296	3.98E-03
EGFR	224999_at	0.751	1.68296	1.13E-03
POLR3G	206653_at	0.751	1.68296	8.85E-05
ZDHHC21	235068_at	0.751	1.68296	1.09E-03
EHD4	229074_at	0.750	1.68179	2.78E-04
PIGW	1558292_s_at	0.749	1.68063	1.95E-04
EIF4G1	208624_s_at	0.748	1.67946	1.32E-02
GFM1	225161_at	0.747	1.6783	9.85E-04
SPRY4	221489_s_at	0.747	1.6783	3.55E-03
CLN6	1567080_s_at	0.746	1.67714	1.62E-04
SNHG17	225857_s_at	0.746	1.67714	1.35E-05
ALKBH3	226127_at	0.745	1.67597	6.89E-04
CSNK1E	226858_at	0.745	1.67597	2.37E-04
TWF1	214007_s_at	0.745	1.67597	2.37E-03
WDR12	218512_at	0.745	1.67597	1.06E-05
GLIPR1	204222_s_at	0.744	1.67481	2.01E-04
SLC25A16	214140_at	0.744	1.67481	1.82E-03
LSM5	202903_at	0.743	1.67365	9.66E-04
PRKAG2	218292_s_at	0.743	1.67365	3.34E-04
SLC7A6	203580_s_at	0.743	1.67365	3.02E-04
DCAF17	220172_at	0.742	1.67249	5.38E-05
PSMD2	200830_at	0.742	1.67249	2.03E-05
ZC3HAV1	220104_at	0.742	1.67249	3.08E-03
EIF5A2	235296_at	0.741	1.67133	8.25E-05
OAS3	218400_at	0.741	1.67133	1.26E-04
HOMER1	213793_s_at	0.740	1.67018	5.75E-04
U2SURP	212061_at	0.740	1.67018	1.05E-03
PGGT1B	206288_at	0.738	1.66786	1.83E-04
IRF9	203882_at	0.737	1.66671	2.29E-04
MAK16	211686_s_at	0.735	1.6644	7.36E-05
SRFBP1	241734_at	0.735	1.6644	1.16E-03
SLC1A4	212810_s_at	0.734	1.66324	6.89E-04
GLRX2	219933_at	0.733	1.66209	3.52E-05
PABPC1L	226670_s_at	0.732	1.66094	1.05E-03
NABP1	219334_s_at	0.731	1.65979	2.29E-04
TIMM10	218408_at	0.731	1.65979	2.56E-04
PHGDH	201397_at	0.730	1.65864	1.18E-04
NOP56	200875_s_at	0.729	1.65749	4.80E-05
ANGEL2	221826_at	0.728	1.65634	1.34E-03
FKRP	227882_at	0.728	1.65634	3.55E-03
RC3H2	230133_at	0.727	1.65519	1.34E-03
ATR	209903_s_at	0.726	1.65405	9.70E-04
TSEN15	225399_at	0.725	1.6529	6.00E-05
RNF14	201823_s_at	0.723	1.65061	3.94E-05
STEAP3	218424_s_at	0.723	1.65061	2.99E-05
NIFK	224713_at	0.719	1.64604	9.43E-05
PARP12	218543_s_at	0.718	1.6449	3.22E-04
PLAUR	214866_at	0.718	1.6449	8.99E-05
FGF1	205117_at	0.717	1.64376	3.99E-04
ZFAND2A	226650_at	0.717	1.64376	1.46E-04
SNAPC3	204001_at	0.716	1.64262	7.99E-04
EXOSC4	218695_at	0.715	1.64148	2.34E-04
LRRFIP1	201862_s_at	0.715	1.64148	1.45E-04
PDCD2L	224467_s_at	0.715	1.64148	4.91E-05
PSMD14	212296_at	0.715	1.64148	1.79E-05
QTRTD1	219178_at	0.715	1.64148	1.03E-03
XPO4	222649_at	0.715	1.64148	1.46E-04
AMD1	201196_s_at	0.714	1.64035	3.48E-05
SSH1	221752_at	0.714	1.64035	1.08E-03
AKIRIN1	222458_s_at	0.713	1.63921	4.86E-03
OGT	212307_s_at	0.712	1.63807	2.18E-03
KRT80	231849_at	0.711	1.63694	8.37E-05
GCLM	234986_at	0.710	1.6358	2.60E-04
DLEU2	216870_x_at	0.709	1.63467	1.69E-03
PWP1	201607_at	0.709	1.63467	6.13E-04
SSR3	217790_s_at	0.709	1.63467	1.62E-03
LARS	222427_s_at	0.708	1.63354	2.76E-05
TXNRD1	201266_at	0.708	1.63354	5.52E-05
ZNRF3	226360_at	0.707	1.63241	4.39E-04
PUS7L	229751_s_at	0.706	1.63127	3.95E-03
SLC25A46	212833_at	0.705	1.63014	5.42E-05
TIMM23	229428_at	0.704	1.62902	3.96E-04
ABCE1	201873_s_at	0.703	1.62789	2.05E-04
AFF4	1555436_a_at	0.703	1.62789	1.33E-02
TBX3	219682_s_at	0.703	1.62789	5.56E-04
GREM1	218468_s_at	0.702	1.62676	2.10E-04
HNRNPM	200072_s_at	0.702	1.62676	9.56E-04
LRP8	228955_at	0.702	1.62676	1.51E-04
MIR503HG	227488_at	0.702	1.62676	1.31E-04
EMG1	209233_at	0.701	1.62563	4.14E-05
NSMAF	232149_s_at	0.701	1.62563	4.45E-04
CTSC	225647_s_at	0.700	1.6245	5.78E-04
FERMT1	60474_at	0.699	1.62338	4.73E-04
SOCS2	203373_at	0.699	1.62338	8.25E-05
ZNF202	204327_s_at	0.699	1.62338	4.56E-03
C1QBP	208910_s_at	0.696	1.62001	1.20E-04
SH3RF2	243582_at	0.695	1.61888	3.68E-04
CSTF2	238821_at	0.694	1.61776	9.04E-04
KPNA3	221503_s_at	0.694	1.61776	7.71E-03
URB2	205284_at	0.694	1.61776	1.63E-03
EMP1	201325_s_at	0.693	1.61664	6.37E-05
FAM86A	222013_x_at	0.693	1.61664	5.25E-04
FASTKD2	216996_s_at	0.693	1.61664	5.84E-05
GUF1	222770_s_at	0.693	1.61664	8.64E-04
NCEH1	225847_at	0.693	1.61664	2.88E-04
AMPD3	207992_s_at	0.691	1.6144	5.38E-05
CTH	217127_at	0.691	1.6144	2.72E-04
IRF2BP2	224570_s_at	0.691	1.6144	4.30E-04
POLR1C	209317_at	0.691	1.6144	1.57E-04
UCHL3	204616_at	0.691	1.6144	8.21E-05
CD274	227458_at	0.690	1.61328	7.68E-05
PNP	201695_s_at	0.688	1.61105	5.54E-05
PSPH	205194_at	0.688	1.61105	3.02E-04
TRNT1	222754_at	0.687	1.60993	6.61E-04
IFRD2	209100_at	0.686	1.60882	3.20E-05
HIGD1A	221896_s_at	0.685	1.6077	2.34E-04
SCAF11	235579_at	0.685	1.6077	1.29E-03
ASAH2B	229793_at	0.684	1.60659	5.43E-04
MLLT10	230122_at	0.684	1.60659	1.03E-03
OGFOD1	225106_s_at	0.684	1.60659	2.80E-04
OSBPL6	223805_at	0.684	1.60659	1.02E-04
PSG6	208106_x_at	0.683	1.60547	1.98E-02
SESN2	223196_s_at	0.683	1.60547	2.12E-04
COG2	203073_at	0.682	1.60436	1.33E-04
DDX10	204977_at	0.682	1.60436	3.00E-05
NUDT4	206302_s_at	0.682	1.60436	8.81E-05
CDK6	224848_at	0.681	1.60325	4.15E-04
PAIP1	208051_s_at	0.681	1.60325	1.08E-03
C11orf68	221534_at	0.680	1.60214	2.55E-05
CRISPLD2	221541_at	0.680	1.60214	1.99E-03
FPGT	205140_at	0.680	1.60214	1.32E-03
MT1E	212859_x_at	0.680	1.60214	6.32E-05
DDX19A	202578_s_at	0.679	1.60103	3.47E-03
TRIM14	203148_s_at	0.679	1.60103	1.97E-04
DFFA	223518_at	0.677	1.59881	1.92E-03
DHX9	212107_s_at	0.676	1.5977	9.62E-03
NVL	207877_s_at	0.676	1.5977	1.20E-03
DPYSL3	201430_s_at	0.675	1.5966	3.11E-04
PSMC2	201068_s_at	0.674	1.59549	5.39E-05
RPF2	225866_at	0.674	1.59549	2.50E-05
LMNA	1554600_s_at	0.673	1.59438	1.47E-04
AKAP2	202759_s_at	0.672	1.59328	6.68E-05
EIF2S1	201144_s_at	0.672	1.59328	3.46E-05
GRPEL1	212432_at	0.672	1.59328	3.94E-05
MPRIP	214771_x_at	0.672	1.59328	4.30E-05
DPF3	236442_at	0.671	1.59218	4.10E-04
KMT2D	216382_s_at	0.671	1.59218	8.90E-03
HNRNPA1	222040_at	0.670	1.59107	6.09E-03
LAMB3	209270_at	0.669	1.58997	4.82E-05
FNBP4	229272_at	0.668	1.58887	1.48E-03
MATR3	242260_at	0.668	1.58887	1.19E-03
DNAJC11	215792_s_at	0.667	1.58777	8.75E-05
LETM2	1552546_a_at	0.667	1.58777	1.03E-03
UAP1	209340_at	0.666	1.58667	2.40E-05
SPRTN	223511_at	0.665	1.58557	2.59E-04
NARS	200027_at	0.663	1.58337	1.53E-05
RAPH1	225186_at	0.663	1.58337	1.16E-04
ENPP2	209392_at	0.662	1.58227	9.09E-04
UBLCP1	227413_at	0.662	1.58227	4.27E-04
ABCF2	207622_s_at	0.661	1.58118	4.41E-03
DARS2	218365_s_at	0.661	1.58118	8.95E-04
EXOG	205521_at	0.661	1.58118	6.71E-04
IL7R	226218_at	0.661	1.58118	2.88E-04
NBPF10 (includes others)	236273_at	0.661	1.58118	2.35E-03
TP53RK	235192_at	0.661	1.58118	1.49E-03
EEF1E1	204905_s_at	0.660	1.58008	3.48E-05
RAB22A	218360_at	0.660	1.58008	4.41E-05
SCO2	205241_at	0.660	1.58008	1.47E-04
NUP214	228902_at	0.659	1.57899	2.57E-04
TRAPPC13	236526_x_at	0.659	1.57899	3.94E-03
CYCS	208905_at	0.658	1.57789	2.28E-05
DCUN1D5	223151_at	0.657	1.5768	1.85E-05
LRPPRC	1557360_at	0.655	1.57462	9.85E-03
MYEF2	232676_x_at	0.655	1.57462	1.81E-04
B4GALT6	206233_at	0.654	1.57352	1.70E-03
OTUD6B	222825_at	0.654	1.57352	5.61E-03
RNF6	203403_s_at	0.654	1.57352	1.14E-04
TSPAN14	223314_at	0.654	1.57352	1.37E-03
AFG3L1P	1552287_s_at	0.653	1.57243	2.51E-03
CPT1A	203634_s_at	0.652	1.57135	1.03E-04
CXorf40A/CXorf40B	228809_at	0.652	1.57135	2.89E-04
BEND3	227920_at	0.651	1.57026	7.03E-03
LACC1	228937_at	0.650	1.56917	4.61E-03
NFKBIZ	223217_s_at	0.650	1.56917	7.36E-03
KPNA2	211762_s_at	0.649	1.56808	1.57E-05
DCTN5	209231_s_at	0.648	1.56699	3.44E-04
METTL1	204027_s_at	0.648	1.56699	1.09E-04
SRSF2	200754_x_at	0.648	1.56699	5.80E-05
ANKRD37	227337_at	0.647	1.56591	2.98E-03
NLN	225943_at	0.647	1.56591	1.47E-04
ZNF765	1558943_x_at	0.647	1.56591	1.39E-02
CRYBB2	206777_s_at	0.646	1.56482	6.63E-04
DUSP3	201537_s_at	0.646	1.56482	2.59E-04
HOXB9	226461_at	0.646	1.56482	2.11E-04
SLC43A3	210692_s_at	0.646	1.56482	2.56E-04
SMAD3	205398_s_at	0.646	1.56482	4.17E-04
ALPK2	228367_at	0.642	1.56049	2.63E-04
CD3EAP	205264_at	0.642	1.56049	1.53E-03
NOP58	223096_at	0.642	1.56049	4.05E-05
PES1	202212_at	0.641	1.55941	9.28E-05
PTP4A1	200730_s_at	0.640	1.55833	7.74E-04
AKIRIN2	223145_s_at	0.638	1.55617	1.07E-04
CPSF2	233208_x_at	0.638	1.55617	5.67E-03
GPRC5A	203108_at	0.638	1.55617	1.17E-03
MAPKAP1	229845_at	0.638	1.55617	5.33E-04
SPRY2	204011_at	0.638	1.55617	3.91E-04
ATIC	208758_at	0.637	1.55509	5.07E-05
C19orf33	223631_s_at	0.637	1.55509	8.18E-05
GAR1	219110_at	0.637	1.55509	6.63E-05
LYPLAL1	226851_at	0.637	1.55509	5.71E-05
PTPRO	211600_at	0.637	1.55509	9.82E-04
ALG13	219015_s_at	0.636	1.55401	1.76E-04
RPP30	1556061_at	0.636	1.55401	8.61E-03
USP47	223701_s_at	0.636	1.55401	1.95E-02
ADM	202912_at	0.635	1.55294	1.36E-03
ARHGEF28	219610_at	0.635	1.55294	5.35E-04
CDCA2	236957_at	0.635	1.55294	1.94E-02
CDC20	202870_s_at	0.634	1.55186	1.55E-04
AP2B1	200615_s_at	0.633	1.55079	4.47E-04
CGA	204637_at	0.633	1.55079	1.63E-03
FARSB	223035_s_at	0.633	1.55079	2.03E-04
KIAA0232	232366_at	0.633	1.55079	5.38E-03
SPDL1	221685_s_at	0.633	1.55079	1.25E-04
TRMT10C	223267_at	0.633	1.55079	5.38E-05
PSMG1	203405_at	0.632	1.54971	2.56E-04
SUPV3L1	212894_at	0.632	1.54971	7.48E-05
PDE4D	204491_at	0.631	1.54864	8.93E-03
SEC14L1	202083_s_at	0.631	1.54864	1.82E-02
RCOR3	218344_s_at	0.630	1.54756	4.38E-03
SAMHD1	204502_at	0.629	1.54649	1.31E-03
STK17A	202695_s_at	0.629	1.54649	6.77E-03
WDR74	221712_s_at	0.629	1.54649	1.58E-04
PCYT1A	204209_at	0.628	1.54542	2.44E-03
GNL3	217850_at	0.627	1.54435	1.22E-04
DIS3L	235005_at	0.624	1.54114	7.65E-04
DUSP12	218576_s_at	0.624	1.54114	1.10E-04
PCF11	203378_at	0.624	1.54114	1.02E-02
RAD50	209349_at	0.624	1.54114	4.55E-03
SLC7A1	212295_s_at	0.624	1.54114	1.55E-04
EDEM3	220342_x_at	0.623	1.54007	2.33E-03
HDAC9	205659_at	0.623	1.54007	1.21E-03
PSMD12	202352_s_at	0.623	1.54007	7.74E-05
SUV420H1	218242_s_at	0.623	1.54007	3.38E-03
POLR3C	210573_s_at	0.622	1.53901	2.35E-04
SEC23IP	216392_s_at	0.622	1.53901	6.16E-05
ZFR	213286_at	0.622	1.53901	3.68E-02
IDH3A	202069_s_at	0.621	1.53794	2.08E-03
INTS7	222250_s_at	0.621	1.53794	2.45E-04
MRS2	228542_at	0.621	1.53794	1.02E-04
APOL6	219716_at	0.620	1.53688	1.60E-03
MRPL3	208787_at	0.620	1.53688	5.38E-05
POP1	213449_at	0.619	1.53581	2.11E-03
TRIM16	204341_at	0.619	1.53581	8.40E-04
CCT5	208696_at	0.618	1.53475	5.15E-05
KPNA4	209653_at	0.618	1.53475	1.44E-03
NR2F2	209121_x_at	0.618	1.53475	1.78E-04
OSBPL3	209626_s_at	0.618	1.53475	8.66E-04
RAB30-AS1	228612_at	0.618	1.53475	1.08E-04
RBM28	218593_at	0.618	1.53475	1.89E-03
RPL10	221989_at	0.618	1.53475	1.80E-03
RPL17	214291_at	0.618	1.53475	5.42E-03
UBA5	222579_at	0.618	1.53475	1.71E-03
VANGL1	229492_at	0.618	1.53475	1.63E-03
SMOX	210357_s_at	0.617	1.53368	6.09E-04
TNFRSF11A	238846_at	0.617	1.53368	6.63E-04
DOK3	223553_s_at	0.616	1.53262	2.92E-04
ERCC4	235215_at	0.616	1.53262	3.92E-04
LSM12	212529_at	0.616	1.53262	3.52E-02
UCHL1	201387_s_at	0.616	1.53262	2.00E-05
DLX2	207147_at	0.615	1.53156	1.27E-04
DNAJA3	1554078_s_at	0.614	1.5305	5.52E-05
LGALS8	210732_s_at	0.614	1.5305	7.68E-05
FAM167A	226614_s_at	0.613	1.52944	4.46E-04
PLK3	204958_at	0.613	1.52944	5.71E-03
RCAN1	208370_s_at	0.613	1.52944	5.42E-05
BRCA2	214727_at	0.612	1.52838	5.02E-03
INPP4B	205376_at	0.612	1.52838	3.44E-04
KRR1	203202_at	0.612	1.52838	1.90E-02
BCAS2	203053_at	0.611	1.52732	5.55E-04
KPNA1	202056_at	0.611	1.52732	1.63E-04
GEN1	228286_at	0.610	1.52626	3.89E-03
TXNL4B	218794_s_at	0.610	1.52626	1.35E-03
ME2	210154_at	0.609	1.5252	5.76E-04
NAA16	1555450_a_at	0.609	1.5252	1.17E-03
FAR1	224865_at	0.608	1.52414	2.88E-03
SLC25A13	203775_at	0.608	1.52414	1.99E-03
USP10	209136_s_at	0.608	1.52414	3.45E-02
ZBTB21	233952_s_at	0.608	1.52414	4.95E-04
CHAC1	219270_at	0.607	1.52309	9.54E-04
MET	203510_at	0.607	1.52309	7.66E-04
SF1	208313_s_at	0.607	1.52309	2.08E-04
MPP4	1552489_s_at	0.606	1.52203	4.53E-05
TOE1	204080_at	0.606	1.52203	2.58E-04
NXF1	208922_s_at	0.605	1.52098	4.57E-04
SORD	201563_at	0.605	1.52098	1.07E-03
NUAK2	220987_s_at	0.604	1.51992	1.03E-04
PHIP	244811_at	0.603	1.51887	2.99E-03
ADRM1	201281_at	0.602	1.51782	2.81E-04
KITLG	226534_at	0.602	1.51782	5.45E-04
MXD1	228846_at	0.602	1.51782	2.54E-02
RAN	200749_at	0.602	1.51782	2.80E-04
C5orf28	219029_at	0.601	1.51677	4.22E-03
PEX3	203972_s_at	0.601	1.51677	7.10E-04
RIOK1	224450_s_at	0.601	1.51677	1.57E-03
SH3RF1	225590_at	0.601	1.51677	2.33E-03
SRRT	201680_x_at	0.601	1.51677	2.39E-04
ACSL1	207275_s_at	0.600	1.51572	1.06E-04
CHD1L	212539_at	0.600	1.51572	4.52E-04
NUPL1	204435_at	0.600	1.51572	1.33E-03
SETD4	213989_x_at	0.600	1.51572	9.78E-05
DOCK9	212538_at	0.599	1.51467	3.66E-03
POM121/POM121C	212178_s_at	0.599	1.51467	1.64E-03
ZNF473	213124_at	0.599	1.51467	1.45E-03
ATG7	218673_s_at	0.598	1.51362	4.97E-05
POLR1A	222704_at	0.598	1.51362	8.83E-04
KLHDC4	232171_x_at	0.597	1.51257	1.34E-03
MAGOHB	218894_s_at	0.597	1.51257	6.84E-03
PFAS	213302_at	0.597	1.51257	1.97E-04
TRIO	209013_x_at	0.597	1.51257	5.53E-04
ZNF594	235690_at	0.597	1.51257	1.40E-03
EXOSC6	227696_at	0.596	1.51152	5.01E-04
NOL11	221970_s_at	0.595	1.51047	3.09E-04
RAP2B	227897_at	0.595	1.51047	9.14E-04
RIOK2	222663_at	0.595	1.51047	9.62E-03
ADRB2	206170_at	0.594	1.50943	3.28E-04
TRIP12	244659_at	0.594	1.50943	1.46E-02
DST	232098_at	0.593	1.50838	1.26E-02
METTL8	1554667_s_at	0.593	1.50838	6.41E-03
PSMD6	202753_at	0.593	1.50838	5.44E-05
PSTK	230129_at	0.593	1.50838	3.46E-03
G0S2	213524_s_at	0.592	1.50733	3.03E-04
KLHL18	212882_at	0.592	1.50733	1.54E-03
MGST1	239001_at	0.591	1.50629	4.66E-03
TRDMT1	206308_at	0.590	1.50525	7.41E-04
ABHD5	218739_at	0.589	1.5042	2.08E-03
KIAA1244	228051_at	0.589	1.5042	1.83E-03
PSMD11	208777_s_at	0.589	1.5042	1.01E-04
MTRR	203200_s_at	0.588	1.50316	4.40E-04
MYO5B	225301_s_at	0.588	1.50316	1.30E-03
TM6SF1	219892_at	0.588	1.50316	7.67E-03
WDR66	1555007_s_at	0.588	1.50316	2.51E-04
PPAN	221649_s_at	0.586	1.50108	9.15E-05
EIF6	210213_s_at	0.585	1.50004	5.84E-05
ZNF706	227132_at	0.585	1.50004	1.66E-03
CCDC63	244833_at	-0.415	0.750019	1.88E-02
SREBF2	201247_at	-0.415	0.750019	1.49E-03
CDKN2D	210240_s_at	-0.416	0.7495	5.58E-03
DPY19L1	212792_at	-0.416	0.7495	2.50E-03
DVL3	201908_at	-0.416	0.7495	1.09E-03
NR1H2	218215_s_at	-0.416	0.7495	7.92E-03
TM7SF2	210130_s_at	-0.416	0.7495	1.22E-02
DDX6	225549_at	-0.417	0.74898	1.93E-04
MOSPD3	219070_s_at	-0.417	0.74898	7.54E-04
PGM2L1	229553_at	-0.417	0.74898	4.30E-03
RASSF4	226436_at	-0.417	0.74898	2.54E-04
TOP2A	201292_at	-0.417	0.74898	1.06E-02
DNM3	1558501_at	-0.418	0.748461	8.01E-03
DUSP23	223402_at	-0.418	0.748461	6.34E-03
EIF3F	230479_at	-0.418	0.748461	3.41E-02
GOLGA7	1554167_a_at	-0.418	0.748461	1.67E-03
PLXND1	212235_at	-0.418	0.748461	2.96E-02
PPFIBP2	212841_s_at	-0.418	0.748461	8.18E-04
TP53INP1	225912_at	-0.418	0.748461	1.31E-02
MUT	202959_at	-0.419	0.747943	8.28E-03
TMEM129	225588_s_at	-0.419	0.747943	7.77E-03
FNIP2	225924_at	-0.420	0.747425	6.81E-04
FTO	209702_at	-0.420	0.747425	2.80E-04
LIMS1	212687_at	-0.420	0.747425	4.15E-04
LTA4H	208771_s_at	-0.420	0.747425	4.42E-04
MEF2D	225641_at	-0.420	0.747425	3.03E-03
NEDD9	202149_at	-0.420	0.747425	5.62E-03
PARP2	214086_s_at	-0.420	0.747425	7.28E-04
PSD3	203355_s_at	-0.420	0.747425	3.90E-02
SOS2	212870_at	-0.420	0.747425	9.54E-04
SRSF1	201742_x_at	-0.420	0.747425	3.23E-03
USP31	226035_at	-0.420	0.747425	3.09E-04
C4orf46	238015_at	-0.421	0.746907	8.79E-04
CARD10	210025_s_at	-0.421	0.746907	1.46E-02
DGCR2	214198_s_at	-0.421	0.746907	8.45E-04
GPI	208308_s_at	-0.421	0.746907	1.66E-03
MSMO1	209146_at	-0.421	0.746907	2.03E-03
MTA1	211783_s_at	-0.421	0.746907	7.74E-04
NCAPD3	212789_at	-0.421	0.746907	4.52E-04
NTN4	223315_at	-0.421	0.746907	6.99E-03
OSBPL7	227946_at	-0.421	0.746907	4.03E-03
PDGFC	218718_at	-0.421	0.746907	3.55E-03
PDIA2	206691_s_at	-0.421	0.746907	3.15E-02
RHBDL2	1554897_s_at	-0.421	0.746907	5.67E-03
SPOCK1	202363_at	-0.421	0.746907	9.24E-04
A4GALT	219488_at	-0.422	0.746389	2.29E-02
UBE2E3	210024_s_at	-0.422	0.746389	2.96E-04
WHSC1	223472_at	-0.422	0.746389	1.40E-03
YIPF4	209551_at	-0.422	0.746389	3.90E-02
CDC42EP5	227850_x_at	-0.423	0.745872	3.66E-04
CNPY4	217700_at	-0.423	0.745872	2.18E-02
EPS8L2	218180_s_at	-0.423	0.745872	1.52E-03
MORC3	213000_at	-0.423	0.745872	1.73E-02
TBC1D8	204526_s_at	-0.423	0.745872	4.06E-04
ZNF346	236267_at	-0.423	0.745872	4.44E-04
PFKL	201102_s_at	-0.424	0.745355	2.07E-03
TTLL5	214672_at	-0.424	0.745355	2.41E-03
YWHAE	210317_s_at	-0.424	0.745355	1.20E-02
CCNE1	213523_at	-0.425	0.744839	3.11E-02
KCTD3	217894_at	-0.425	0.744839	9.26E-03
MAPRE3	203842_s_at	-0.425	0.744839	1.10E-02
MTMR3	226956_at	-0.425	0.744839	8.95E-03
NDFIP2	224799_at	-0.425	0.744839	1.37E-02
PSIP1	205961_s_at	-0.425	0.744839	1.29E-03
RAD1	228535_at	-0.425	0.744839	4.04E-03
RMI2	226456_at	-0.425	0.744839	1.91E-04
ST3GAL3	225905_s_at	-0.425	0.744839	9.36E-04
WDSUB1	226668_at	-0.425	0.744839	2.26E-03
PIN4	214224_s_at	-0.426	0.744323	2.88E-04
SLC35A5	218519_at	-0.426	0.744323	1.82E-03
BACE1	222463_s_at	-0.427	0.743807	3.76E-03
CDC42SE1	229120_s_at	-0.427	0.743807	2.71E-03
CHD3	208807_s_at	-0.427	0.743807	2.86E-03
DHFRL1	241727_x_at	-0.427	0.743807	6.82E-04
DUT	209932_s_at	-0.427	0.743807	4.27E-04
GNA13	227539_at	-0.427	0.743807	1.27E-03
PNPLA2	212705_x_at	-0.427	0.743807	1.02E-02
VPS41	235625_at	-0.427	0.743807	1.31E-02
GNG7	228831_s_at	-0.428	0.743291	9.77E-04
H6PD	221892_at	-0.428	0.743291	1.27E-03
NUDT6	220183_s_at	-0.428	0.743291	1.89E-02
ZNF318	203521_s_at	-0.428	0.743291	9.46E-04
CCDC167	225723_at	-0.429	0.742776	2.83E-03
CUEDC2	218097_s_at	-0.429	0.742776	4.15E-04
LGALS2	208450_at	-0.429	0.742776	1.02E-02
PDIA5	203857_s_at	-0.429	0.742776	8.83E-04
PRKCI	213518_at	-0.429	0.742776	7.71E-04
RCBTB1	218352_at	-0.429	0.742776	9.04E-03
STX10	212625_at	-0.429	0.742776	7.29E-04
ZNF684	244398_x_at	-0.429	0.742776	1.78E-02
FGFR2	208229_at	-0.430	0.742262	2.08E-02
FZR1	211865_s_at	-0.430	0.742262	7.75E-03
HELZ	225910_at	-0.430	0.742262	5.04E-03
RHOBTB1	212651_at	-0.430	0.742262	1.39E-02
SCARB2	201646_at	-0.430	0.742262	8.94E-03
FARP1	201911_s_at	-0.431	0.741747	7.94E-03
H2AFX	205436_s_at	-0.431	0.741747	2.81E-04
NSMCE1	224666_at	-0.431	0.741747	2.01E-03
PDK2	202590_s_at	-0.431	0.741747	1.34E-03
TM2D3	1552426_a_at	-0.431	0.741747	9.59E-04
EXOC5	228418_at	-0.432	0.741234	4.34E-03
GLTSCR1L	38892_at	-0.432	0.741234	7.17E-03
MAP3K6	219278_at	-0.432	0.741234	6.12E-03
SLC4A8	207056_s_at	-0.432	0.741234	7.15E-03
CHMP5	218085_at	-0.433	0.74072	2.16E-04
TBX5	240715_at	-0.433	0.74072	1.06E-03
APOBEC3C	209584_x_at	-0.434	0.740207	2.60E-03
CYHR1	213681_at	-0.434	0.740207	1.03E-02
EIF2AK3	218696_at	-0.434	0.740207	3.11E-03
MDP1	228763_at	-0.434	0.740207	2.80E-03
PAPSS1	209043_at	-0.434	0.740207	2.92E-03
PPP1R12B	201957_at	-0.434	0.740207	2.35E-03
TNFAIP1	201207_at	-0.434	0.740207	3.57E-03
CNOT6L	227119_at	-0.435	0.739694	7.03E-04
ELK4	238761_at	-0.435	0.739694	4.01E-03
MAP3K1	225927_at	-0.435	0.739694	1.64E-03
MIB2	241541_at	-0.435	0.739694	3.50E-02
MYRF	204073_s_at	-0.435	0.739694	3.44E-03
AKR1A1	201900_s_at	-0.436	0.739181	1.72E-04
DNASE2	214992_s_at	-0.436	0.739181	4.68E-03
KDM5B	201549_x_at	-0.436	0.739181	1.01E-03
KIAA1109	212779_at	-0.436	0.739181	2.23E-02
MASTL	228468_at	-0.436	0.739181	2.67E-03
PABPN1	213046_at	-0.436	0.739181	4.13E-03
SNF8	242790_at	-0.436	0.739181	4.24E-03
WRB	202749_at	-0.436	0.739181	4.25E-04
CEP131	214742_at	-0.437	0.738669	3.01E-03
CXorf56	219805_at	-0.437	0.738669	1.56E-04
IGFLR1	219690_at	-0.437	0.738669	7.38E-03
NAB1	208047_s_at	-0.437	0.738669	2.84E-02
REEP1	204364_s_at	-0.437	0.738669	6.99E-03
SPATS2	218324_s_at	-0.437	0.738669	7.31E-04
THYN1	218491_s_at	-0.437	0.738669	9.90E-04
COL26A1	233894_x_at	-0.438	0.738157	1.90E-03
DDX3Y	205001_s_at	-0.438	0.738157	4.87E-03
GOLIM4	238002_at	-0.438	0.738157	2.00E-03
AZI2	218043_s_at	-0.439	0.737646	6.95E-03
PRICKLE1	226069_at	-0.439	0.737646	3.83E-02
RAB31	217763_s_at	-0.439	0.737646	3.12E-03
ATF6	226941_at	-0.440	0.737135	5.61E-04
ATG14	204568_at	-0.440	0.737135	7.43E-04
FBXW2	209630_s_at	-0.440	0.737135	5.12E-04
KBTBD6	226479_at	-0.440	0.737135	1.47E-03
LPHN1	219145_at	-0.440	0.737135	4.06E-04
PLOD2	202619_s_at	-0.440	0.737135	6.22E-03
REG3A	234280_at	-0.440	0.737135	3.79E-02
ADCK4	227324_at	-0.441	0.736624	3.09E-03
DIP2A	1555301_a_at	-0.441	0.736624	2.37E-03
EFEMP1	201843_s_at	-0.441	0.736624	1.28E-03
NCOA4	210774_s_at	-0.441	0.736624	7.27E-04
ST6GALNAC2	204542_at	-0.441	0.736624	1.45E-02
WEE1	212533_at	-0.441	0.736624	5.53E-04
ABTB1	229164_s_at	-0.442	0.736113	1.98E-04
ACTR6	218395_at	-0.442	0.736113	6.99E-04
APOL3	221087_s_at	-0.442	0.736113	3.52E-03
BTBD7	224945_at	-0.442	0.736113	1.69E-03
ECI1	209759_s_at	-0.442	0.736113	3.11E-04
GPC1	202756_s_at	-0.442	0.736113	8.95E-04
MYL9	201058_s_at	-0.442	0.736113	1.26E-03
PBRM1	223238_s_at	-0.442	0.736113	6.44E-04
PTPLB	212640_at	-0.442	0.736113	1.05E-03
TMCO3	220241_at	-0.442	0.736113	8.35E-03
GID8	218448_at	-0.443	0.735603	6.17E-04
JAK1	201648_at	-0.443	0.735603	8.33E-04
KRIT1	216713_at	-0.443	0.735603	2.83E-02
ARSB	232197_x_at	-0.444	0.735094	1.19E-02
INO80D	227837_at	-0.444	0.735094	1.14E-03
MRPS21	222997_s_at	-0.444	0.735094	2.61E-03
NAA38	224512_s_at	-0.444	0.735094	6.50E-04
POLD1	203422_at	-0.444	0.735094	8.19E-04
TTC25	223924_at	-0.444	0.735094	3.74E-02
USP2	230965_at	-0.444	0.735094	3.31E-02
ATP6AP1	207809_s_at	-0.445	0.734584	1.38E-03
GGCX	214005_at	-0.445	0.734584	2.10E-02
BOLA1	219345_at	-0.446	0.734075	7.67E-03
GRAMD4	212856_at	-0.446	0.734075	7.97E-03
HSD17B4	201413_at	-0.446	0.734075	5.31E-04
TAF11	209358_at	-0.446	0.734075	6.97E-04
AKR7A3	206469_x_at	-0.447	0.733567	4.78E-04
CREBL2	201990_s_at	-0.447	0.733567	7.05E-04
H3F3A/H3F3B	213826_s_at	-0.447	0.733567	1.42E-02
HLA-G	210514_x_at	-0.447	0.733567	3.99E-04
MBTPS1	201620_at	-0.447	0.733567	8.96E-04
RSBN1L	232221_x_at	-0.447	0.733567	3.15E-03
ARF1	244504_x_at	-0.448	0.733058	2.19E-02
CCDC134	235434_at	-0.448	0.733058	1.23E-03
FBRS	218255_s_at	-0.448	0.733058	2.84E-02
ADAMTSL4	226071_at	-0.449	0.73255	4.21E-03
ATP2C1	209935_at	-0.449	0.73255	1.25E-02
ROBO4	220758_s_at	-0.449	0.73255	1.64E-02
SDHAP1	226693_at	-0.449	0.73255	9.82E-04
WDR48	221735_at	-0.449	0.73255	3.20E-04
FAM162A	224345_x_at	-0.450	0.732043	2.56E-04
GORASP2	208843_s_at	-0.450	0.732043	1.59E-03
LRRC23	206076_at	-0.450	0.732043	3.91E-03
LSM2	209449_at	-0.450	0.732043	2.75E-04
MATN3	206091_at	-0.450	0.732043	2.29E-03
STK11	231017_at	-0.450	0.732043	1.10E-02
USP49	229351_at	-0.450	0.732043	1.99E-03
CRIP2	208978_at	-0.451	0.731536	1.27E-03
GTF2I	210891_s_at	-0.451	0.731536	5.28E-04
PBX1	212148_at	-0.451	0.731536	2.71E-02
RALGPS1	204199_at	-0.451	0.731536	3.41E-03
TMEM219	224981_at	-0.451	0.731536	2.89E-04
AHR	202820_at	-0.452	0.731029	1.99E-03
DARS	201624_at	-0.452	0.731029	2.33E-03
DTX4	212611_at	-0.452	0.731029	5.54E-03
LRP4	212850_s_at	-0.452	0.731029	1.73E-03
TNNT1	213201_s_at	-0.452	0.731029	6.33E-04
ABCA2	210099_at	-0.453	0.730522	3.17E-03
B3GNT1	203188_at	-0.453	0.730522	4.57E-04
ELL3	219518_s_at	-0.453	0.730522	5.59E-03
FBXO24	223941_at	-0.453	0.730522	1.02E-02
ITFG1	227191_at	-0.453	0.730522	5.42E-03
PLD2	209643_s_at	-0.453	0.730522	1.58E-03
PPP4R2	226317_at	-0.453	0.730522	1.04E-02
SLC50A1	219125_s_at	-0.453	0.730522	7.96E-04
AKAP13	224884_at	-0.454	0.730016	2.16E-02
DMPK	217066_s_at	-0.454	0.730016	6.97E-03
FAM69A	213689_x_at	-0.454	0.730016	1.22E-02
FUT7	217696_at	-0.454	0.730016	1.54E-02
PHLDB1	212134_at	-0.454	0.730016	2.50E-03
PRIM1	205053_at	-0.454	0.730016	3.68E-04
RAB3B	227123_at	-0.454	0.730016	2.56E-03
SLC39A9	222445_at	-0.454	0.730016	2.80E-04
HIST2H2AA3/HIST2H2AA4	218280_x_at	-0.455	0.72951	4.33E-03
NUSAP1	219978_s_at	-0.455	0.72951	1.20E-02
OBP2B	220959_s_at	-0.455	0.72951	1.55E-02
SMARCA2	206542_s_at	-0.455	0.72951	1.07E-03
SUN1	212074_at	-0.455	0.72951	4.19E-03
ZNHIT1	201541_s_at	-0.455	0.72951	2.79E-04
BAG4	228189_at	-0.456	0.729005	1.20E-03
DCUN1D4	212851_at	-0.456	0.729005	1.99E-03
EHHADH	205222_at	-0.456	0.729005	3.51E-03
FENDRR	242332_at	-0.456	0.729005	1.68E-03
PAPOLG	222273_at	-0.456	0.729005	7.97E-03
PCMTD2	212406_s_at	-0.456	0.729005	6.46E-03
PHF6	225501_at	-0.456	0.729005	7.36E-03
RFC5	203209_at	-0.456	0.729005	2.87E-04
AP2M1	200613_at	-0.457	0.7285	7.93E-04
CYS1	228739_at	-0.457	0.7285	4.23E-03
ITPKB	203723_at	-0.457	0.7285	1.82E-03
KIAA1143	226816_s_at	-0.457	0.7285	1.32E-03
PPM1B	213225_at	-0.457	0.7285	3.24E-03
RCN2	201486_at	-0.457	0.7285	1.22E-03
RECK	205407_at	-0.457	0.7285	4.18E-04
YBX3	201160_s_at	-0.457	0.7285	5.45E-04
CAP2	212554_at	-0.458	0.727995	2.32E-04
CNGB1	210769_at	-0.458	0.727995	7.89E-03
EIF3L	217719_at	-0.458	0.727995	3.57E-04
GNB4	225710_at	-0.458	0.727995	5.60E-04
HIGD2A	209328_x_at	-0.458	0.727995	9.02E-04
PDHB	211023_at	-0.458	0.727995	4.33E-04
S1PR2	227684_at	-0.458	0.727995	3.46E-03
TMED2	204426_at	-0.458	0.727995	3.99E-03
ADAM33	232570_s_at	-0.459	0.72749	1.59E-02
BAMBI	203304_at	-0.459	0.72749	3.55E-03
KIF5A	229921_at	-0.459	0.72749	8.85E-03
MBOAT2	213288_at	-0.459	0.72749	1.36E-03
MRPL10	224671_at	-0.459	0.72749	3.44E-04
GALT	203179_at	-0.460	0.726986	1.53E-03
GPR126	213094_at	-0.460	0.726986	9.99E-04
PIK3CB	212688_at	-0.460	0.726986	5.86E-04
SLC22A18	204981_at	-0.460	0.726986	1.16E-02
STK32C	230934_at	-0.460	0.726986	8.01E-04
APP	200602_at	-0.461	0.726483	2.57E-03
GPD2	225447_at	-0.461	0.726483	1.17E-03
SEC62	1552789_at	-0.461	0.726483	3.22E-03
SERPINB4	211906_s_at	-0.461	0.726483	1.17E-03
UBE2H	222421_at	-0.461	0.726483	2.81E-04
CPZ	211062_s_at	-0.462	0.725979	1.76E-03
CTSA	200661_at	-0.462	0.725979	1.28E-04
FRG1	204145_at	-0.462	0.725979	1.58E-03
GPBP1	223705_s_at	-0.462	0.725979	4.46E-04
ICAM5	206906_at	-0.462	0.725979	4.59E-03
LOXL2	202997_s_at	-0.462	0.725979	2.50E-03
MR1	235352_at	-0.462	0.725979	2.77E-02
NFATC2IP	229235_at	-0.462	0.725979	9.39E-04
PTGR1	228824_s_at	-0.462	0.725979	6.17E-04
RHNO1	225836_s_at	-0.462	0.725979	2.37E-03
CAMK2N1	229163_at	-0.463	0.725476	2.84E-02
DSTYK	214663_at	-0.463	0.725476	2.64E-03
GINM1	225576_at	-0.463	0.725476	6.29E-04
HLF	204754_at	-0.463	0.725476	1.04E-02
POLR2K	202634_at	-0.463	0.725476	3.93E-03
PRKCZ	202178_at	-0.463	0.725476	6.17E-03
UCN2	232674_at	-0.463	0.725476	1.11E-02
ZER1	202456_s_at	-0.463	0.725476	1.06E-02
BAIAP2	207832_at	-0.464	0.724973	1.90E-02
CACFD1	219223_at	-0.464	0.724973	8.91E-03
CYP2W1	220562_at	-0.464	0.724973	1.43E-02
FUCA1	202838_at	-0.464	0.724973	4.38E-04
PDZD8	213549_at	-0.464	0.724973	6.54E-04
ZMYM2	226512_at	-0.464	0.724973	3.89E-03
CDS2	228456_s_at	-0.465	0.724471	3.81E-04
EYA2	209692_at	-0.465	0.724471	7.01E-04
FBXO21	212231_at	-0.465	0.724471	2.93E-04
HLA-J	217436_x_at	-0.465	0.724471	5.61E-03
NFATC4	213345_at	-0.465	0.724471	4.65E-04
RND1	210056_at	-0.465	0.724471	6.49E-04
CNOT4	210867_at	-0.466	0.723969	2.43E-02
DNAJC22	220441_at	-0.466	0.723969	2.20E-03
NBAS	202926_at	-0.466	0.723969	6.31E-03
ROM1	205806_at	-0.466	0.723969	2.57E-02
STAU1	211505_s_at	-0.466	0.723969	1.23E-03
ZNF84	228630_at	-0.466	0.723969	2.80E-04
DCAF10	230679_at	-0.467	0.723467	1.08E-02
DGCR6/LOC102724770	208024_s_at	-0.467	0.723467	1.37E-03
RAD54B	219494_at	-0.467	0.723467	4.22E-03
RICTOR	228248_at	-0.467	0.723467	6.26E-04
SNX7	205573_s_at	-0.467	0.723467	5.77E-04
DGAT1	203669_s_at	-0.468	0.722966	1.15E-03
DOHH	208141_s_at	-0.468	0.722966	5.85E-03
KNTC1	206316_s_at	-0.468	0.722966	9.18E-04
LAMC1	200771_at	-0.468	0.722966	3.09E-04
MGME1	225890_at	-0.468	0.722966	4.46E-04
AGRN	212285_s_at	-0.469	0.722465	9.46E-03
FBXO3	218432_at	-0.469	0.722465	1.30E-03
SPN	1568964_x_at	-0.469	0.722465	3.06E-02
ST3GAL4	203759_at	-0.469	0.722465	5.31E-03
TMEM63A	228549_at	-0.469	0.722465	5.66E-03
SPEG	205265_s_at	-0.470	0.721965	1.11E-02
SPINT2	210715_s_at	-0.470	0.721965	6.38E-04
TSPAN6	209109_s_at	-0.470	0.721965	2.51E-04
CISD1	218597_s_at	-0.471	0.721464	4.76E-04
COPG2	223457_at	-0.471	0.721464	2.32E-04
PHPT1	223207_x_at	-0.471	0.721464	1.90E-04
RNF19A	223085_at	-0.471	0.721464	7.98E-04
ARSK	239147_at	-0.472	0.720964	2.93E-02
DACT1	219179_at	-0.472	0.720964	5.02E-03
DTL	218585_s_at	-0.472	0.720964	1.56E-04
HLA-DMA	217478_s_at	-0.472	0.720964	7.92E-03
TINF2	220052_s_at	-0.472	0.720964	3.80E-04
TMOD3	223077_at	-0.472	0.720964	1.63E-03
ZNF395	218149_s_at	-0.472	0.720964	7.66E-04
CNIH1	225553_at	-0.473	0.720465	6.62E-04
GATSL2	225906_at	-0.473	0.720465	1.49E-02
HOOK2	218780_at	-0.473	0.720465	5.49E-03
LRPAP1	201186_at	-0.473	0.720465	5.60E-04
MRAS	225185_at	-0.473	0.720465	4.74E-03
MVP	202180_s_at	-0.473	0.720465	1.42E-03
MYLK	224823_at	-0.473	0.720465	8.05E-04
ADAMTS10	230341_x_at	-0.474	0.719966	1.47E-02
CAPRIN1	226285_at	-0.474	0.719966	2.21E-03
FDFT1	210950_s_at	-0.474	0.719966	1.58E-03
FNTA	209471_s_at	-0.474	0.719966	4.48E-04
SCML1	218793_s_at	-0.474	0.719966	1.51E-03
SYNGAP1	230297_x_at	-0.474	0.719966	1.52E-03
ENO2	201313_at	-0.475	0.719467	2.44E-04
JPH2	229578_at	-0.475	0.719467	4.83E-03
SH3GLB2	244863_at	-0.475	0.719467	2.22E-02
SLBP	206052_s_at	-0.475	0.719467	2.88E-04
CSTF3	229665_at	-0.476	0.718968	1.64E-03
MECP2	202617_s_at	-0.476	0.718968	1.25E-03
NTAN1	213061_s_at	-0.476	0.718968	1.25E-03
PGAP1	213469_at	-0.476	0.718968	4.61E-03
PIAS4	212881_at	-0.476	0.718968	7.37E-04
CDK1	231534_at	-0.477	0.71847	9.64E-03
LMAN2	200805_at	-0.477	0.71847	1.06E-03
MAPK3	212046_x_at	-0.477	0.71847	3.83E-03
PRKAB2	225278_at	-0.477	0.71847	1.63E-03
RHOV	241990_at	-0.477	0.71847	4.34E-03
SH3GLB1	209090_s_at	-0.477	0.71847	2.61E-04
ZNF785	1554770_x_at	-0.477	0.71847	1.23E-02
JAZF1	225798_at	-0.478	0.717972	2.44E-03
NDUFB11	218320_s_at	-0.478	0.717972	1.31E-04
SEP15	200902_at	-0.478	0.717972	2.02E-03
SNX3	200067_x_at	-0.478	0.717972	2.56E-04
C16orf45	212736_at	-0.479	0.717475	3.97E-04
MAP3K2	227073_at	-0.479	0.717475	2.84E-03
NPTXR	213040_s_at	-0.479	0.717475	3.91E-03
PON2	201876_at	-0.479	0.717475	2.54E-04
SGSM2	217538_at	-0.479	0.717475	3.46E-03
ZNF83	221645_s_at	-0.479	0.717475	1.01E-03
IQGAP1	200791_s_at	-0.480	0.716978	3.67E-04
LRP10	227252_at	-0.480	0.716978	3.68E-04
MAN1C1	218918_at	-0.480	0.716978	2.94E-03
SSR1	225435_at	-0.480	0.716978	3.68E-04
ZFYVE19	225843_at	-0.480	0.716978	7.27E-03
ZNF552	232328_at	-0.480	0.716978	2.76E-02
ZNF700	223590_at	-0.480	0.716978	1.11E-02
FCHO1	213669_at	-0.481	0.716481	1.02E-02
LINC00674	227567_at	-0.481	0.716481	1.89E-03
PTCRA	211837_s_at	-0.481	0.716481	1.12E-03
SMOC1	222784_at	-0.481	0.716481	1.68E-02
FSTL1	230744_at	-0.482	0.715984	9.67E-03
NUTF2	228379_at	-0.482	0.715984	7.96E-04
RALGDS	209050_s_at	-0.482	0.715984	1.03E-03
RBM4	227979_at	-0.482	0.715984	1.10E-03
KIAA0101	211713_x_at	-0.483	0.715488	5.80E-03
NISCH	201591_s_at	-0.483	0.715488	1.87E-04
TEAD3	209454_s_at	-0.483	0.715488	8.29E-04
DAPK1	203139_at	-0.484	0.714992	2.61E-04
LAPTM4B	1554679_a_at	-0.484	0.714992	7.29E-04
PGK1	217356_s_at	-0.484	0.714992	6.64E-04
SLC25A6	212826_s_at	-0.484	0.714992	6.40E-04
TMUB2	218419_s_at	-0.484	0.714992	2.99E-03
TRAPPC2P1	209751_s_at	-0.484	0.714992	1.10E-03
ZNF524	238683_at	-0.484	0.714992	3.09E-02
BRD3	212547_at	-0.485	0.714497	2.96E-04
DALRD3	221934_s_at	-0.485	0.714497	7.40E-04
FCGRT	218831_s_at	-0.485	0.714497	9.44E-04
NT5DC1	223177_at	-0.485	0.714497	1.50E-04
NXT2	209628_at	-0.485	0.714497	3.45E-03
PHF10	225048_at	-0.485	0.714497	1.66E-03
ZBTB46	227329_at	-0.485	0.714497	1.37E-03
TRAM1	210733_at	-0.486	0.714002	1.16E-03
CAMTA1	225692_at	-0.487	0.713507	1.77E-03
FAM200B	227466_at	-0.487	0.713507	3.64E-03
METTL9	222447_at	-0.487	0.713507	1.48E-04
MMP28	239272_at	-0.487	0.713507	2.33E-03
MPHOSPH8	225041_at	-0.487	0.713507	2.99E-04
NCAPD2	201774_s_at	-0.487	0.713507	2.55E-03
TMEM123	211967_at	-0.487	0.713507	2.61E-04
TUBD1	231853_at	-0.487	0.713507	2.86E-03
ACAP1	242081_at	-0.488	0.713013	2.14E-02
GNL1	203307_at	-0.488	0.713013	4.02E-03
IFT81	219372_at	-0.488	0.713013	3.10E-03
ITGA2B	206493_at	-0.488	0.713013	6.38E-04
MAPKAPK5-AS1	64432_at	-0.488	0.713013	5.03E-03
NHLRC2	219353_at	-0.488	0.713013	5.42E-03
SNX33	229898_at	-0.488	0.713013	1.67E-03
SORCS2	228720_at	-0.488	0.713013	3.10E-02
STK19	204090_at	-0.488	0.713013	7.95E-04
ACO1	207071_s_at	-0.489	0.712519	5.43E-04
GID4	228452_at	-0.489	0.712519	7.08E-04
SERGEF	232983_s_at	-0.489	0.712519	2.60E-03
SFI1	214402_s_at	-0.489	0.712519	2.26E-02
CLK1	214683_s_at	-0.490	0.712025	3.49E-03
GSDMD	218154_at	-0.490	0.712025	1.36E-04
HMG20A	218152_at	-0.490	0.712025	3.72E-04
RPS9	217747_s_at	-0.490	0.712025	1.24E-04
SLC17A5	223441_at	-0.490	0.712025	1.12E-03
DPCD	1553976_a_at	-0.491	0.711532	4.57E-04
MAGED2	213627_at	-0.491	0.711532	4.98E-04
SLFN11	226743_at	-0.491	0.711532	6.52E-04
ARL5B	226345_at	-0.492	0.711039	6.75E-05
NUP160	212709_at	-0.492	0.711039	9.79E-03
UTRN	225093_at	-0.492	0.711039	5.16E-03
IFT80	1558956_s_at	-0.493	0.710546	4.64E-03
QKI	212636_at	-0.493	0.710546	9.50E-04
SGPL1	212321_at	-0.493	0.710546	3.39E-04
TFDP2	226157_at	-0.493	0.710546	5.09E-03
CSTF2T	212905_at	-0.494	0.710054	6.29E-04
EFNA2	238956_at	-0.494	0.710054	6.50E-03
ADIPOR1	217748_at	-0.495	0.709562	2.27E-04
CDCA7L	225081_s_at	-0.495	0.709562	8.90E-04
GLIPR2	225602_at	-0.495	0.709562	2.60E-03
JADE1	235024_at	-0.495	0.709562	2.78E-03
MAD2L2	223234_at	-0.495	0.709562	3.89E-04
NAT14	223284_at	-0.495	0.709562	1.79E-03
RNF141	226106_at	-0.495	0.709562	1.17E-03
SFXN3	217226_s_at	-0.495	0.709562	1.46E-04
TAP1	202307_s_at	-0.495	0.709562	2.01E-03
TP53TG1	210241_s_at	-0.495	0.709562	8.80E-03
GATAD2B	238076_at	-0.496	0.70907	9.05E-03
GSTK1	217751_at	-0.496	0.70907	7.57E-04
HCN3	228741_s_at	-0.496	0.70907	1.84E-02
MED13L	212209_at	-0.496	0.70907	7.69E-04
PCSK9	227759_at	-0.496	0.70907	6.21E-04
SARNP	224914_s_at	-0.496	0.70907	1.31E-04
FGF11	227271_at	-0.497	0.708579	1.87E-03
LAMTOR2	218291_at	-0.497	0.708579	2.64E-04
PTENP1	217492_s_at	-0.497	0.708579	1.14E-03
AIP	201781_s_at	-0.498	0.708088	2.47E-03
AS3MT	223652_at	-0.498	0.708088	5.01E-04
NDUFA2	209224_s_at	-0.498	0.708088	1.12E-04
SBK1	226548_at	-0.498	0.708088	9.83E-04
SPIN4	228654_at	-0.498	0.708088	5.17E-04
ARID4B	221230_s_at	-0.499	0.707597	5.72E-04
CCDC117	225644_at	-0.499	0.707597	2.00E-03
CHMP3	217837_s_at	-0.499	0.707597	2.36E-04
COL6A2	209156_s_at	-0.499	0.707597	3.43E-02
MBTD1	226797_at	-0.499	0.707597	7.72E-03
SEC31A	200945_s_at	-0.499	0.707597	2.81E-04
SNRPA	201770_at	-0.499	0.707597	4.14E-04
ACKR3	212977_at	-0.500	0.707107	1.05E-03
AGAP2	206152_at	-0.500	0.707107	2.83E-03
PIAS1	217864_s_at	-0.500	0.707107	1.56E-04
CCNDBP1	223084_s_at	-0.501	0.706617	1.02E-04
CD1D	205789_at	-0.501	0.706617	2.93E-04
CRYZL1	1552347_at	-0.501	0.706617	1.76E-03
DDX54	225428_s_at	-0.501	0.706617	2.67E-02
FSCN1	210933_s_at	-0.501	0.706617	5.42E-03
OSR2	213568_at	-0.501	0.706617	5.00E-03
PTPLAD2	244050_at	-0.501	0.706617	5.45E-04
SUFU	222749_at	-0.501	0.706617	1.84E-03
USP33	214843_s_at	-0.501	0.706617	9.80E-04
AHCYL1	200849_s_at	-0.502	0.706127	8.59E-04
CYP51A1	202314_at	-0.502	0.706127	3.10E-04
GDPD3	219722_s_at	-0.502	0.706127	1.85E-03
MNT	236749_at	-0.502	0.706127	1.37E-02
RNF168	226832_at	-0.502	0.706127	5.07E-04
IFNAR2	204786_s_at	-0.503	0.705638	1.60E-03
RGS10	204319_s_at	-0.503	0.705638	2.36E-04
SMC5	212927_at	-0.503	0.705638	7.74E-04
TCFL5	204849_at	-0.503	0.705638	1.76E-03
TOR1AIP2	225880_at	-0.503	0.705638	1.21E-03
ZNF678	230534_at	-0.503	0.705638	2.80E-03
GAA	202812_at	-0.504	0.705149	2.79E-04
LMCD1	218574_s_at	-0.504	0.705149	2.42E-03
PPM1A	227728_at	-0.504	0.705149	1.89E-03
TMEM9	222987_s_at	-0.504	0.705149	9.72E-04
CD46	208783_s_at	-0.505	0.70466	3.28E-04
FBXL20	232412_at	-0.505	0.70466	2.02E-02
GTDC1	236457_at	-0.505	0.70466	1.82E-02
ST5	202440_s_at	-0.505	0.70466	1.11E-04
XRN1	225814_at	-0.505	0.70466	3.45E-03
ZNF322	227980_at	-0.505	0.70466	4.24E-04
HNRNPU-AS1	225786_at	-0.506	0.704172	3.93E-02
OLR1	210004_at	-0.506	0.704172	5.59E-04
SERPINB3	209720_s_at	-0.506	0.704172	2.84E-03
TBC1D17	218466_at	-0.506	0.704172	2.86E-03
ZNF256	223714_at	-0.506	0.704172	8.64E-04
ATM	212672_at	-0.507	0.703684	8.29E-03
CCDC77	224521_s_at	-0.507	0.703684	2.05E-04
CFL2	233496_s_at	-0.507	0.703684	9.07E-04
CYTH2	1555842_at	-0.507	0.703684	3.37E-04
FKBP7	224002_s_at	-0.507	0.703684	1.90E-04
VKORC1	217949_s_at	-0.507	0.703684	3.57E-04
ATP2A1	230693_at	-0.508	0.703197	1.20E-02
IFNGR1	211676_s_at	-0.508	0.703197	8.68E-05
LGALS3	208949_s_at	-0.509	0.702709	7.85E-04
SIRT4	220047_at	-0.509	0.702709	1.18E-03
CDR2	209501_at	-0.510	0.702222	2.75E-04
DIS3	218362_s_at	-0.510	0.702222	3.67E-02
FN1	212464_s_at	-0.510	0.702222	8.70E-05
MEGF8	227327_at	-0.510	0.702222	9.81E-04
NPEPPS	214101_s_at	-0.510	0.702222	2.04E-03
AKAP5	230846_at	-0.511	0.701736	2.06E-02
CD14	201743_at	-0.511	0.701736	5.97E-03
EIF2AK1	217736_s_at	-0.511	0.701736	1.03E-04
FBXO11	203255_at	-0.511	0.701736	7.43E-03
RAB11A	200864_s_at	-0.511	0.701736	9.39E-04
VAMP8	202546_at	-0.511	0.701736	1.11E-04
AKAP8L	218064_s_at	-0.512	0.70125	2.30E-02
CDIPT	201253_s_at	-0.512	0.70125	2.56E-04
ITPR2	202660_at	-0.512	0.70125	3.04E-02
SMC2	213253_at	-0.512	0.70125	9.65E-04
ZNF33A	231864_at	-0.512	0.70125	3.58E-04
CEP57	203493_s_at	-0.513	0.700764	6.47E-04
FAM63B	226873_at	-0.513	0.700764	3.85E-03
IRX2	228462_at	-0.513	0.700764	4.45E-04
MARCKS	201670_s_at	-0.513	0.700764	6.72E-03
RAD51AP1	204146_at	-0.513	0.700764	9.99E-04
RPL28	213223_at	-0.513	0.700764	1.64E-04
SUV420H2	224431_s_at	-0.513	0.700764	3.73E-03
GABARAP	200645_at	-0.514	0.700278	5.38E-05
L1CAM	204584_at	-0.514	0.700278	3.90E-04
PTMS	218045_x_at	-0.514	0.700278	9.16E-03
CUL5	203533_s_at	-0.515	0.699793	2.14E-03
GPR155	239533_at	-0.515	0.699793	1.90E-02
HMGCL	202772_at	-0.515	0.699793	6.53E-04
PRUNE	209586_s_at	-0.515	0.699793	4.27E-04
SDF4	221972_s_at	-0.515	0.699793	2.16E-03
YIPF5	224953_at	-0.515	0.699793	2.49E-04
ZNF177	207417_s_at	-0.515	0.699793	1.03E-02
C14orf1	202562_s_at	-0.516	0.699308	2.02E-04
SLC35A1	203306_s_at	-0.516	0.699308	1.05E-04
ZFP90	235698_at	-0.516	0.699308	3.11E-03
DCAF7	221744_at	-0.517	0.698823	8.99E-03
DDAH2	214909_s_at	-0.517	0.698823	2.39E-04
DLG4	204592_at	-0.518	0.698339	2.00E-03
ERMP1	222603_at	-0.518	0.698339	5.93E-03
SMAD2	226563_at	-0.518	0.698339	2.56E-04
TTLL9	234337_at	-0.518	0.698339	3.62E-03
TYK2	205546_s_at	-0.518	0.698339	1.45E-03
ATP2B4	212136_at	-0.519	0.697855	8.60E-03
CD99L2	223041_at	-0.519	0.697855	2.31E-04
TNRC6B	1558142_at	-0.519	0.697855	2.55E-02
ACADS	202366_at	-0.520	0.697372	1.29E-03
CLSTN3	204375_at	-0.520	0.697372	7.68E-03
LIX1L	225793_at	-0.520	0.697372	2.51E-04
SLC25A37	218978_s_at	-0.520	0.697372	2.27E-02
SOCS7	226572_at	-0.520	0.697372	3.91E-04
ARFGAP3	202211_at	-0.521	0.696889	2.75E-03
GABPA	227428_at	-0.521	0.696889	1.67E-03
GP1BB	206655_s_at	-0.521	0.696889	2.36E-02
HDLBP	225012_at	-0.521	0.696889	2.22E-03
IFT20	210312_s_at	-0.521	0.696889	1.54E-03
KIAA1432	226222_at	-0.521	0.696889	3.28E-03
TMED4	1558487_a_at	-0.521	0.696889	1.61E-04
CTDSP2	203445_s_at	-0.522	0.696406	9.28E-05
KIAA0141	227056_at	-0.522	0.696406	2.27E-04
KIAA1522	224746_at	-0.522	0.696406	8.67E-05
MEGF6	213942_at	-0.522	0.696406	1.66E-02
RPL22	214042_s_at	-0.522	0.696406	1.13E-04
SGCE	204688_at	-0.522	0.696406	3.09E-04
SLC46A1	1558703_at	-0.522	0.696406	2.98E-03
TUBGCP3	215739_s_at	-0.522	0.696406	6.23E-03
ELF2	210361_s_at	-0.523	0.695923	1.87E-03
GRTP1	229377_at	-0.523	0.695923	8.42E-03
PKD1P1	240376_s_at	-0.523	0.695923	8.97E-03
TECR	208336_s_at	-0.523	0.695923	3.81E-04
TEP1	228670_at	-0.523	0.695923	2.52E-03
ZNF302	228392_at	-0.523	0.695923	4.14E-04
DHPS	202802_at	-0.524	0.695441	8.41E-05
FXR1	201637_s_at	-0.524	0.695441	4.31E-04
IPP	219843_at	-0.524	0.695441	1.10E-02
UBE2R2	226954_at	-0.524	0.695441	3.06E-04
AFF1	201924_at	-0.525	0.694959	2.59E-04
BACE2	222446_s_at	-0.525	0.694959	3.63E-04
H2AFJ	225245_x_at	-0.525	0.694959	1.86E-04
PRPF4B	202127_at	-0.525	0.694959	1.14E-03
PRRC1	224643_at	-0.525	0.694959	1.79E-03
PTEN	204053_x_at	-0.525	0.694959	1.09E-03
NIPSNAP1	201709_s_at	-0.526	0.694478	4.56E-04
ADARB1	209979_at	-0.527	0.693996	8.52E-03
BLOC1S6	222826_at	-0.527	0.693996	2.55E-03
TPCN1	217914_at	-0.527	0.693996	1.34E-03
BBC3	211692_s_at	-0.528	0.693515	3.39E-03
COQ10A	225747_at	-0.528	0.693515	8.41E-04
SPAG16	219109_at	-0.528	0.693515	7.40E-04
WWC1	241950_at	-0.528	0.693515	1.25E-03
CASP7	207181_s_at	-0.529	0.693035	4.15E-04
SUMF2	225002_s_at	-0.529	0.693035	9.19E-05
SYTL4	227703_s_at	-0.529	0.693035	1.37E-03
ZNF776	228652_at	-0.529	0.693035	4.50E-03
BCL3	204908_s_at	-0.530	0.692555	1.64E-03
ITGB1	1553678_a_at	-0.530	0.692555	3.63E-04
KDM4B	212495_at	-0.530	0.692555	6.27E-04
RCN3	219102_at	-0.530	0.692555	2.83E-03
TCTEX1D2	228606_at	-0.530	0.692555	1.16E-03
VGLL4	212399_s_at	-0.530	0.692555	2.27E-03
CMTM4	224998_at	-0.531	0.692075	5.95E-05
LAMB2	216264_s_at	-0.531	0.692075	2.06E-04
LSM11	226826_at	-0.531	0.692075	2.30E-04
ATXN1	203232_s_at	-0.532	0.691595	2.17E-03
CNFN	224329_s_at	-0.532	0.691595	1.33E-02
CNOT6	222476_at	-0.532	0.691595	1.90E-04
DONSON	221677_s_at	-0.532	0.691595	5.40E-05
SERPINE2	212190_at	-0.532	0.691595	6.00E-05
TCEA3	226388_at	-0.532	0.691595	9.33E-04
LPHN2	206953_s_at	-0.533	0.691116	5.63E-04
MGST2	204168_at	-0.533	0.691116	2.01E-04
MORF4L1	221381_s_at	-0.533	0.691116	2.39E-04
SCPEP1	218217_at	-0.533	0.691116	1.04E-04
CHST12	218927_s_at	-0.534	0.690637	6.50E-04
HIPK3	226297_at	-0.534	0.690637	1.46E-04
MAPT	203929_s_at	-0.534	0.690637	2.55E-02
MRPL43	224332_s_at	-0.534	0.690637	5.95E-04
TMEM30A	222391_at	-0.534	0.690637	4.76E-04
YES1	202933_s_at	-0.534	0.690637	8.81E-04
CTU2	1561500_at	-0.535	0.690159	3.68E-03
GGT7	226470_at	-0.535	0.690159	3.05E-04
GMCL1	218458_at	-0.535	0.690159	6.12E-04
LUC7L	1557066_at	-0.535	0.690159	2.53E-02
NUDT14	231914_at	-0.535	0.690159	1.60E-04
HDGFRP2	223252_at	-0.536	0.68968	5.22E-04
IRX3	229638_at	-0.536	0.68968	6.27E-03
PTOV1	212032_s_at	-0.536	0.68968	1.19E-03
SWAP70	209306_s_at	-0.536	0.68968	5.84E-04
ATRX	208861_s_at	-0.537	0.689203	7.65E-05
EIF2S3	224936_at	-0.537	0.689203	2.39E-04
HAUS5	213054_at	-0.537	0.689203	1.12E-04
HECA	218603_at	-0.537	0.689203	9.58E-05
LANCL1	202020_s_at	-0.537	0.689203	2.39E-04
MAG	216617_s_at	-0.537	0.689203	1.54E-03
NME7	227556_at	-0.537	0.689203	6.09E-03
PCDHB2	231725_at	-0.537	0.689203	6.68E-05
RAVER2	231851_at	-0.537	0.689203	2.53E-03
SVIP	226278_at	-0.537	0.689203	2.37E-03
TMEM106C	201764_at	-0.537	0.689203	5.14E-05
LOC254896	210483_at	-0.538	0.688725	1.22E-03
MCM5	216237_s_at	-0.538	0.688725	2.38E-04
PRAF2	203456_at	-0.538	0.688725	7.91E-04
TCF3	209153_s_at	-0.538	0.688725	3.93E-04
TGOLN2	212040_at	-0.538	0.688725	1.10E-03
FAM117A	221249_s_at	-0.539	0.688248	7.71E-04
IDS	212221_x_at	-0.539	0.688248	1.34E-04
NOTCH3	203238_s_at	-0.539	0.688248	1.40E-02
ORC1	205085_at	-0.539	0.688248	1.43E-03
PCOLCE	202465_at	-0.539	0.688248	4.90E-03
SNCG	208584_at	-0.539	0.688248	6.77E-03
APBB1	202652_at	-0.540	0.687771	8.46E-05
CIB2	205008_s_at	-0.540	0.687771	5.90E-03
COX5B	211025_x_at	-0.540	0.687771	7.19E-04
LIMCH1	212328_at	-0.540	0.687771	6.49E-04
TRAPPC2L	238628_s_at	-0.540	0.687771	1.40E-02
CERS6	212446_s_at	-0.541	0.687294	1.29E-04
CLDND1	208925_at	-0.541	0.687294	6.98E-04
MAN1A2	217922_at	-0.541	0.687294	7.79E-04
PTPN2	213136_at	-0.541	0.687294	8.10E-04
TSPAN15	218693_at	-0.541	0.687294	4.98E-04
ISYNA1	222240_s_at	-0.542	0.686818	1.35E-04
KPNB1	213803_at	-0.542	0.686818	3.93E-03
OS9	215399_s_at	-0.542	0.686818	3.60E-04
PCGF2	214239_x_at	-0.542	0.686818	2.48E-04
ANKRA2	218769_s_at	-0.543	0.686342	1.44E-04
CHP1	214665_s_at	-0.543	0.686342	4.61E-04
COL9A3	204724_s_at	-0.543	0.686342	4.42E-03
EIF4EBP2	224653_at	-0.543	0.686342	1.08E-04
HSPB11	203960_s_at	-0.543	0.686342	4.46E-04
IL34	237046_x_at	-0.543	0.686342	1.37E-02
ZNF230	205791_x_at	-0.543	0.686342	2.39E-04
ARMC9	219636_s_at	-0.544	0.685867	3.33E-04
CDC42EP4	218063_s_at	-0.544	0.685867	2.68E-02
DPYSL2	200762_at	-0.544	0.685867	1.60E-04
FEZ1	203562_at	-0.544	0.685867	1.98E-04
GPC2	239422_at	-0.545	0.685391	7.16E-03
PSMB9	204279_at	-0.545	0.685391	1.62E-04
SERPINB1	212268_at	-0.545	0.685391	2.33E-04
STAP2	221610_s_at	-0.545	0.685391	5.84E-04
TNFAIP2	202510_s_at	-0.545	0.685391	1.11E-04
ABHD14B	224821_at	-0.546	0.684916	2.65E-04
ABI3BP	223395_at	-0.546	0.684916	1.29E-04
CACNB3	34726_at	-0.546	0.684916	1.83E-04
CAPS	231710_at	-0.546	0.684916	2.87E-02
NDRG1	200632_s_at	-0.546	0.684916	1.48E-03
NUDT1	204766_s_at	-0.546	0.684916	3.31E-04
PTMA	208549_x_at	-0.546	0.684916	1.29E-03
RBFOX2	213901_x_at	-0.546	0.684916	1.13E-03
GPC6	227059_at	-0.547	0.684442	7.01E-04
ANXA8/ANXA8L1	203074_at	-0.548	0.683968	2.06E-04
COPZ1	217726_at	-0.548	0.683968	4.02E-03
CSNK2A2	224922_at	-0.548	0.683968	1.99E-03
DZIP3	213186_at	-0.548	0.683968	6.66E-03
FUNDC2	223042_s_at	-0.548	0.683968	8.21E-05
IL11RA	204773_at	-0.548	0.683968	3.19E-04
PTGER3	211909_x_at	-0.548	0.683968	3.31E-02
TNS3	217853_at	-0.548	0.683968	1.24E-03
ZNF554	242864_at	-0.548	0.683968	1.45E-03
ABCD4	203981_s_at	-0.549	0.683494	2.99E-04
ABI2	225112_at	-0.549	0.683494	9.30E-04
AGAP1	228240_at	-0.549	0.683494	2.58E-03
HMGN3	209377_s_at	-0.549	0.683494	1.08E-04
PIGT	217770_at	-0.549	0.683494	3.66E-04
SLC44A2	225175_s_at	-0.549	0.683494	3.18E-04
WDR90	227894_at	-0.549	0.683494	6.59E-04
ATG5	202512_s_at	-0.550	0.68302	4.91E-05
EAPP	202623_at	-0.550	0.68302	1.46E-04
EPB41L5	225855_at	-0.550	0.68302	2.23E-03
MGMT	204880_at	-0.550	0.68302	4.37E-04
NTPCR	226813_at	-0.550	0.68302	3.08E-04
ST13	208666_s_at	-0.550	0.68302	2.27E-03
CDK2	211804_s_at	-0.551	0.682547	1.79E-03
DCK	203302_at	-0.551	0.682547	2.69E-04
DECR1	202447_at	-0.551	0.682547	1.01E-04
HEBP1	218450_at	-0.551	0.682547	3.06E-04
APLP1	209462_at	-0.552	0.682074	5.14E-03
COL4A3BP	226277_at	-0.552	0.682074	1.58E-04
FOXC1	1553613_s_at	-0.552	0.682074	1.96E-04
SPTLC2	203128_at	-0.552	0.682074	2.65E-03
C4A/C4B	214428_x_at	-0.553	0.681601	1.19E-03
PDLIM1	208690_s_at	-0.553	0.681601	1.44E-04
TMEM14A	218477_at	-0.553	0.681601	4.13E-05
ARIH1	201880_at	-0.554	0.681129	3.62E-04
CARD8	1554479_a_at	-0.554	0.681129	1.39E-04
LZTFL1	218437_s_at	-0.554	0.681129	7.09E-04
PMM1	203467_at	-0.554	0.681129	1.08E-04
PNRC1	209034_at	-0.554	0.681129	8.01E-05
RB1	203132_at	-0.554	0.681129	8.61E-04
SLC36A4	230874_at	-0.554	0.681129	1.42E-03
SMARCD3	204099_at	-0.554	0.681129	1.44E-03
ZNF646	204876_at	-0.554	0.681129	2.67E-02
HRK	206863_x_at	-0.555	0.680657	1.83E-02
FAM161A	1557385_at	-0.556	0.680185	1.07E-02
FBXL7	213249_at	-0.556	0.680185	1.04E-04
GANAB	214626_s_at	-0.556	0.680185	1.98E-04
LRP6	225745_at	-0.556	0.680185	3.12E-04
RPRD1A	225953_at	-0.556	0.680185	1.05E-04
ANO6	224906_at	-0.557	0.679714	8.75E-05
BPTF	231953_at	-0.557	0.679714	2.84E-03
EID1	211698_at	-0.557	0.679714	9.02E-03
GCA	203765_at	-0.557	0.679714	2.89E-04
LPP	224811_at	-0.557	0.679714	1.87E-03
TMEFF1	205122_at	-0.557	0.679714	2.23E-03
TOMM20	212773_s_at	-0.557	0.679714	1.13E-03
ALG10B	228941_at	-0.558	0.679243	6.76E-03
CAMK2D	224994_at	-0.558	0.679243	6.29E-03
TUB	228882_at	-0.558	0.679243	4.52E-04
NIPSNAP3A	224436_s_at	-0.559	0.678772	2.10E-04
ORAI3	221864_at	-0.559	0.678772	1.99E-03
TEF	225840_at	-0.559	0.678772	9.18E-04
YPEL5	217783_s_at	-0.559	0.678772	7.64E-05
NTN1	227816_at	-0.560	0.678302	2.92E-03
PDZD4	223543_at	-0.560	0.678302	4.04E-03
SEC23A	212887_at	-0.560	0.678302	3.41E-03
ARHGEF3	218501_at	-0.561	0.677832	5.71E-04
ASPH	224996_at	-0.561	0.677832	6.09E-04
DNAL4	204008_at	-0.561	0.677832	2.56E-04
GSX1	216497_at	-0.561	0.677832	2.54E-04
RTKN	225151_at	-0.561	0.677832	2.22E-02
STAT2	225636_at	-0.561	0.677832	1.21E-04
XRCC6BP1	227678_at	-0.561	0.677832	1.31E-04
MVB12A	227864_s_at	-0.562	0.677362	4.61E-04
PPIG	225902_at	-0.562	0.677362	3.52E-04
PXYLP1	226925_at	-0.562	0.677362	4.16E-04
EZH2	203358_s_at	-0.563	0.676893	9.97E-05
RNF5	209111_at	-0.563	0.676893	3.60E-05
CCDC50	226713_at	-0.564	0.676424	5.12E-04
MCM2	202107_s_at	-0.564	0.676424	1.49E-04
BMP1	205574_x_at	-0.565	0.675955	2.32E-03
IRX1	230472_at	-0.565	0.675955	1.69E-03
NDRG4	209159_s_at	-0.565	0.675955	9.51E-04
SERINC3	221472_at	-0.565	0.675955	9.08E-05
ZNF483	243770_at	-0.565	0.675955	1.37E-03
FAM149B1	213896_x_at	-0.566	0.675487	1.22E-03
FGFR1	222164_at	-0.566	0.675487	2.51E-03
H2AFV	212205_at	-0.566	0.675487	4.15E-04
NUDT5	222824_at	-0.566	0.675487	4.91E-05
SMC1A	217555_at	-0.566	0.675487	4.36E-03
CFI	203854_at	-0.567	0.675019	1.47E-04
HSPB1	201841_s_at	-0.567	0.675019	1.34E-03
SEMA3B	203071_at	-0.567	0.675019	5.26E-03
SENP7	223444_at	-0.567	0.675019	7.50E-03
UBXN7	217100_s_at	-0.567	0.675019	1.46E-02
WDR19	220917_s_at	-0.567	0.675019	1.52E-03
BCAM	40093_at	-0.568	0.674551	2.86E-03
BTD	204167_at	-0.568	0.674551	1.79E-03
CDK14	204604_at	-0.568	0.674551	6.40E-04
GCNT2	230788_at	-0.568	0.674551	7.09E-04
NNT	202783_at	-0.568	0.674551	2.73E-03
SCP2	211733_x_at	-0.568	0.674551	1.71E-03
UNC119B	202365_at	-0.568	0.674551	5.07E-04
AMFR	202203_s_at	-0.569	0.674084	9.55E-04
CAMLG	203538_at	-0.569	0.674084	1.05E-04
DSG2	217901_at	-0.569	0.674084	1.17E-04
EFHD1	209343_at	-0.569	0.674084	1.94E-03
ELMOD2	226502_at	-0.569	0.674084	1.21E-04
NDUFAF7	224346_at	-0.569	0.674084	1.01E-02
RAC1	1567458_s_at	-0.570	0.673617	6.50E-04
ASF1B	218115_at	-0.571	0.67315	1.27E-04
CACNA1H	222960_at	-0.571	0.67315	9.55E-03
CCNI	208655_at	-0.571	0.67315	3.65E-04
REEP6	226597_at	-0.571	0.67315	2.41E-03
TGFB2	228121_at	-0.571	0.67315	6.53E-04
ARID5B	212614_at	-0.572	0.672684	1.10E-03
GLCE	213552_at	-0.572	0.672684	3.38E-04
MT-CO3	238199_x_at	-0.572	0.672684	8.32E-03
ATP11B	212536_at	-0.573	0.672217	3.17E-03
DERA	218102_at	-0.573	0.672217	1.46E-04
OPTN	202074_s_at	-0.573	0.672217	8.83E-04
RAD21	200608_s_at	-0.573	0.672217	1.47E-04
SECISBP2L	212450_at	-0.573	0.672217	9.81E-04
TNFAIP8	210260_s_at	-0.573	0.672217	1.27E-04
MCM4	222037_at	-0.574	0.671752	2.26E-04
KBTBD3	228777_at	-0.575	0.671286	1.91E-03
LRP1	200785_s_at	-0.575	0.671286	6.24E-04
ANAPC5	235926_at	-0.576	0.670821	1.54E-03
CD24	208650_s_at	-0.576	0.670821	3.58E-03
CELSR2	36499_at	-0.576	0.670821	1.08E-04
NUFIP2	224938_at	-0.576	0.670821	1.67E-03
PARVA	222455_s_at	-0.577	0.670356	1.69E-03
PCNX	229287_at	-0.577	0.670356	5.67E-03
RALGPS2	227533_at	-0.578	0.669892	1.78E-03
SPTBN1	226765_at	-0.578	0.669892	3.12E-03
CD99	201028_s_at	-0.579	0.669428	5.57E-05
HAUS2	228744_at	-0.579	0.669428	1.98E-02
HDAC5	202455_at	-0.579	0.669428	1.25E-03
KDELR1	200922_at	-0.579	0.669428	5.99E-04
KIAA0247	202181_at	-0.579	0.669428	4.01E-04
VWA1	218731_s_at	-0.579	0.669428	9.65E-04
CALU	229549_at	-0.581	0.6685	2.92E-04
FOXN3	222494_at	-0.581	0.6685	6.47E-05
MAP4	212566_at	-0.581	0.6685	8.06E-05
WDR27	228326_at	-0.581	0.6685	1.33E-03
OBSL1	212775_at	-0.582	0.668037	6.65E-04
SMARCC2	201321_s_at	-0.582	0.668037	9.23E-05
ESR1	217190_x_at	-0.583	0.667574	5.26E-04
GRAMD3	218706_s_at	-0.583	0.667574	2.06E-03
NAP1L1	208753_s_at	-0.583	0.667574	6.23E-04
ABCA7	219577_s_at	-0.584	0.667112	2.54E-03
KLHL5	226001_at	-0.585	0.666649	2.66E-04
PAQR4	212858_at	-0.585	0.666649	3.26E-04
PDE4A	204735_at	-0.585	0.666649	8.17E-05
PRKD3	218236_s_at	-0.585	0.666649	1.17E-04
RNASEH2A	203022_at	-0.585	0.666649	4.09E-05
ALDOA	238996_x_at	-0.586	0.666187	4.65E-05
MARK4	55065_at	-0.586	0.666187	8.05E-04
RPA1	201528_at	-0.586	0.666187	1.46E-04
SPECC1	228900_at	-0.586	0.666187	2.28E-04
UBE2D1	214590_s_at	-0.586	0.666187	4.23E-03
UFC1	217797_at	-0.586	0.666187	5.03E-05
COL7A1	204136_at	-0.587	0.665726	6.40E-04
PTRHD1	226243_at	-0.587	0.665726	5.38E-05
SLC39A1	217778_at	-0.587	0.665726	8.21E-05
AASS	214829_at	-0.588	0.665265	2.37E-03
ATG12	213930_at	-0.588	0.665265	4.46E-04
GPRC5B	203632_s_at	-0.588	0.665265	2.68E-04
INADL	214493_s_at	-0.588	0.665265	1.28E-02
LIN7B	219760_at	-0.588	0.665265	6.49E-04
MND1	223700_at	-0.588	0.665265	3.90E-04
SIK2	223430_at	-0.588	0.665265	2.67E-04
SMDT1	225795_at	-0.588	0.665265	5.52E-05
TAGLN	205547_s_at	-0.589	0.664804	1.02E-04
YBX1	216940_x_at	-0.589	0.664804	1.35E-02
AUH	205052_at	-0.590	0.664343	1.42E-04
CTDSPL	201906_s_at	-0.590	0.664343	3.64E-04
PHACTR2	227947_at	-0.590	0.664343	1.06E-03
ZNF224	216983_s_at	-0.590	0.664343	3.25E-03
BBS2	223227_at	-0.591	0.663883	3.35E-04
CENPC	204739_at	-0.591	0.663883	9.65E-04
COA5	225410_at	-0.591	0.663883	3.59E-05
ENAH	222434_at	-0.591	0.663883	2.45E-03
MAML2	235457_at	-0.591	0.663883	2.64E-04
RAB33B	221014_s_at	-0.591	0.663883	5.07E-04
C2orf27A/C2orf27B	242418_at	-0.592	0.663423	2.12E-04
H1FX	204805_s_at	-0.592	0.663423	6.50E-04
PER2	205251_at	-0.592	0.663423	3.12E-04
SMAD5	225223_at	-0.592	0.663423	3.52E-04
ARL3	202641_at	-0.593	0.662963	2.66E-03
CIR1	209571_at	-0.593	0.662963	1.37E-03
LPL	203548_s_at	-0.593	0.662963	3.38E-03
MAZ	212064_x_at	-0.593	0.662963	4.47E-04
OLFML2B	213125_at	-0.593	0.662963	1.69E-03
PPARA	223437_at	-0.593	0.662963	1.17E-04
CMC4	210212_x_at	-0.594	0.662504	7.12E-05
FTH1	214211_at	-0.594	0.662504	7.68E-05
MBIP	218411_s_at	-0.594	0.662504	1.07E-03
RTN3	219549_s_at	-0.594	0.662504	1.08E-04
SNTB2	227312_at	-0.594	0.662504	7.74E-04
ARRDC4	225283_at	-0.595	0.662044	2.32E-04
FZD7	203706_s_at	-0.595	0.662044	7.36E-05
GSTZ1	209531_at	-0.595	0.662044	1.42E-04
NPC2	200701_at	-0.595	0.662044	5.10E-05
ATP6AP2	201444_s_at	-0.596	0.661586	4.53E-05
BGN	213905_x_at	-0.596	0.661586	2.57E-03
CD40	215346_at	-0.596	0.661586	1.20E-03
CHD2	225951_s_at	-0.596	0.661586	1.08E-04
CPT1C	227468_at	-0.596	0.661586	1.12E-03
RPS15A	235309_at	-0.596	0.661586	1.65E-04
UGGT1	231968_at	-0.596	0.661586	3.03E-05
CHMP2A	202121_s_at	-0.597	0.661127	1.31E-04
JMY	226352_at	-0.597	0.661127	1.90E-04
ARRB2	203388_at	-0.598	0.660669	1.05E-03
KIF22	216969_s_at	-0.598	0.660669	2.87E-03
POLG	203366_at	-0.598	0.660669	3.91E-04
RIMS3	204730_at	-0.598	0.660669	1.34E-04
RNPC3	226999_at	-0.598	0.660669	1.27E-03
EEF1A2	204540_at	-0.599	0.660211	6.74E-04
PBX2	211096_at	-0.599	0.660211	1.70E-02
GPX4	201106_at	-0.600	0.659754	1.58E-04
MED4	217843_s_at	-0.600	0.659754	7.48E-04
MYL6B	204173_at	-0.600	0.659754	1.02E-04
TCF15	207306_at	-0.600	0.659754	2.77E-02
CLSTN1	201561_s_at	-0.601	0.659297	1.52E-04
CYP2U1	226402_at	-0.601	0.659297	7.26E-04
ERGIC3	216032_s_at	-0.601	0.659297	6.43E-05
SNX13	227031_at	-0.601	0.659297	1.90E-04
SP1	224760_at	-0.601	0.659297	1.68E-04
DYNC1I2	236698_at	-0.602	0.65884	2.44E-03
NUDT21	224830_at	-0.602	0.65884	3.18E-04
TMEM256	227063_at	-0.602	0.65884	1.96E-04
EPOR	215054_at	-0.603	0.658383	5.31E-04
FOXO4	205451_at	-0.603	0.658383	2.56E-04
KIAA1217	231807_at	-0.603	0.658383	3.02E-04
C10orf118	227701_at	-0.604	0.657927	2.18E-03
LEPRE1	220750_s_at	-0.604	0.657927	1.65E-03
APOBEC3G	204205_at	-0.605	0.657471	2.47E-03
ATG10	223677_at	-0.605	0.657471	1.42E-02
EMP2	225078_at	-0.605	0.657471	1.08E-04
LATS2	230348_at	-0.605	0.657471	8.39E-03
MPHOSPH9	215731_s_at	-0.605	0.657471	1.27E-03
SH3BP2	217257_at	-0.605	0.657471	2.14E-03
AGPAT5	232007_at	-0.606	0.657016	4.74E-03
MSLN	204885_s_at	-0.606	0.657016	1.03E-02
SMCO4	219806_s_at	-0.606	0.657016	1.77E-03
ATXN3	238723_at	-0.607	0.656561	3.66E-03
GBAS	201816_s_at	-0.607	0.656561	2.39E-04
NFIB	213032_at	-0.607	0.656561	7.14E-03
TMEM258	218213_s_at	-0.607	0.656561	4.65E-05
TRIM4	223384_s_at	-0.607	0.656561	1.90E-04
ARL15	228151_at	-0.608	0.656106	5.23E-05
EXO1	204603_at	-0.608	0.656106	1.13E-04
FAM172A	212936_at	-0.608	0.656106	2.75E-04
TTLL3	203670_at	-0.608	0.656106	1.25E-02
BCL2L11	225606_at	-0.609	0.655651	1.99E-04
CADM4	229335_at	-0.609	0.655651	2.80E-03
GALNT2	223991_s_at	-0.609	0.655651	5.08E-04
VASH2	235343_at	-0.609	0.655651	2.55E-02
DHTKD1	227094_at	-0.610	0.655197	6.05E-05
GNAS	217058_at	-0.610	0.655197	3.64E-03
USP37	226730_s_at	-0.610	0.655197	4.83E-04
SCAPER	209741_x_at	-0.611	0.654743	6.26E-03
SLC25A1	210010_s_at	-0.611	0.654743	2.50E-04
C11orf54	223268_at	-0.612	0.654289	1.38E-04
HIP1	226364_at	-0.612	0.654289	3.94E-04
WDHD1	204727_at	-0.612	0.654289	3.66E-04
ZNF148	230821_at	-0.612	0.654289	9.36E-04
FKBP14	230728_at	-0.613	0.653836	1.59E-04
PTK7	207011_s_at	-0.613	0.653836	1.04E-04
TMEM187	204340_at	-0.613	0.653836	2.09E-04
AK3	224151_s_at	-0.614	0.653383	1.11E-03
F2R	203989_x_at	-0.614	0.653383	1.69E-03
BICC1	213429_at	-0.615	0.65293	6.16E-04
CCNG1	208796_s_at	-0.615	0.65293	5.95E-05
RAB40C	227698_s_at	-0.615	0.65293	3.48E-05
SEPT8	226627_at	-0.615	0.65293	4.54E-04
FBXL17	227203_at	-0.616	0.652477	1.13E-04
GIGYF2	237052_x_at	-0.616	0.652477	2.97E-04
OLFML2A	213075_at	-0.616	0.652477	2.40E-05
VWA5A	210102_at	-0.616	0.652477	3.63E-04
SENP2	228380_at	-0.617	0.652025	3.65E-04
ZMYM6	213698_at	-0.617	0.652025	5.07E-05
FBXO5	218875_s_at	-0.618	0.651574	1.73E-04
LCN2	212531_at	-0.618	0.651574	8.61E-05
TYMS	1554696_s_at	-0.618	0.651574	2.58E-04
ANAPC16	229145_at	-0.619	0.651122	1.07E-03
BLVRB	202201_at	-0.619	0.651122	7.37E-05
SYNE2	202761_s_at	-0.619	0.651122	8.96E-03
ANKDD1A	229497_at	-0.620	0.650671	8.83E-04
CAV2	203323_at	-0.620	0.650671	4.15E-04
CUX1	227069_at	-0.620	0.650671	1.10E-03
GALC	204417_at	-0.620	0.650671	2.51E-04
GNG4	205184_at	-0.620	0.650671	5.55E-04
MIB1	224725_at	-0.620	0.650671	2.68E-04
WFDC2	203892_at	-0.620	0.650671	6.90E-04
AGBL5	231857_s_at	-0.621	0.65022	1.90E-04
R3HDM2	203831_at	-0.621	0.65022	1.97E-05
ZMYND10	205714_s_at	-0.621	0.65022	1.13E-03
ZNF91	206059_at	-0.621	0.65022	1.70E-04
ANKRD9	230972_at	-0.622	0.64977	5.04E-04
PRR16	220014_at	-0.622	0.64977	6.39E-03
S100A13	202598_at	-0.622	0.64977	2.40E-05
WRNIP1	230847_at	-0.622	0.64977	1.53E-03
CXXC5	233955_x_at	-0.623	0.649319	1.53E-03
APPBP2	202630_at	-0.624	0.648869	9.76E-04
BSCL2	208906_at	-0.624	0.648869	2.81E-04
EYA3	1552314_a_at	-0.624	0.648869	3.44E-03
LETMD1	207170_s_at	-0.624	0.648869	4.19E-05
RPS21	214097_at	-0.624	0.648869	9.15E-05
SPTAN1	215235_at	-0.624	0.648869	5.38E-05
TET1	228906_at	-0.624	0.648869	3.05E-05
NUCB2	203675_at	-0.625	0.64842	1.53E-03
PFDN5	210908_s_at	-0.625	0.64842	4.83E-05
TWSG1	225406_at	-0.625	0.64842	1.87E-04
ITGA8	242071_x_at	-0.627	0.647521	2.53E-03
TRIM62	236845_at	-0.627	0.647521	3.05E-02
NUCKS1	226880_at	-0.628	0.647073	2.20E-03
PPFIA4	214978_s_at	-0.629	0.646624	2.32E-04
TLE2	40837_at	-0.629	0.646624	2.41E-04
VPS13A	227987_at	-0.629	0.646624	2.14E-03
GOLGA2	35436_at	-0.630	0.646176	1.35E-03
SCAMP1	212416_at	-0.630	0.646176	3.67E-04
ESYT2	224698_at	-0.631	0.645729	1.05E-04
KLRC3	207723_s_at	-0.631	0.645729	3.59E-03
MAST3	213045_at	-0.631	0.645729	9.04E-04
RNF130	217865_at	-0.631	0.645729	7.52E-05
SGMS2	227038_at	-0.631	0.645729	2.56E-04
TMEM97	212281_s_at	-0.631	0.645729	5.33E-05
C11orf80	238593_at	-0.632	0.645281	1.75E-02
DCP2	212919_at	-0.632	0.645281	7.64E-05
GNPTG	224887_at	-0.632	0.645281	7.68E-05
ZC3H6	227809_at	-0.632	0.645281	2.30E-04
BAX	208478_s_at	-0.633	0.644834	1.36E-03
CCDC28A	209479_at	-0.633	0.644834	1.51E-04
CNN3	228297_at	-0.633	0.644834	2.16E-02
DCLK1	205399_at	-0.633	0.644834	1.79E-03
MAN2B1	209166_s_at	-0.633	0.644834	4.70E-04
PAN2	203117_s_at	-0.633	0.644834	3.52E-04
RAB11FIP1	225177_at	-0.633	0.644834	3.24E-05
CAMK1D	226382_at	-0.634	0.644387	7.79E-04
ELOVL2	213712_at	-0.634	0.644387	3.65E-04
SUCLG2	214835_s_at	-0.634	0.644387	5.12E-03
TMEM200B	227386_s_at	-0.634	0.644387	1.35E-04
KIZ	228291_s_at	-0.635	0.643941	1.23E-04
LPGAT1	202651_at	-0.635	0.643941	3.58E-04
NFKB2	207535_s_at	-0.635	0.643941	1.63E-03
HS2ST1	203285_s_at	-0.636	0.643495	3.31E-04
NID2	204114_at	-0.636	0.643495	1.27E-03
TIA1	201448_at	-0.636	0.643495	2.43E-05
CHI3L1	209395_at	-0.637	0.643049	1.32E-03
ADCY9	204497_at	-0.638	0.642603	4.36E-04
ALKBH7	223318_s_at	-0.638	0.642603	9.22E-05
LOX	215446_s_at	-0.638	0.642603	1.05E-04
RAB26	50965_at	-0.638	0.642603	3.10E-04
IMPA2	203126_at	-0.639	0.642158	1.61E-04
LUC7L3	203804_s_at	-0.639	0.642158	5.61E-05
CRAT	209522_s_at	-0.640	0.641713	1.93E-04
HNMT	204112_s_at	-0.640	0.641713	4.16E-04
AXIN2	222696_at	-0.641	0.641268	1.63E-04
MXRA7	227326_at	-0.642	0.640824	7.58E-04
PTPRA	213795_s_at	-0.642	0.640824	6.15E-05
ZNF205	206416_at	-0.642	0.640824	5.36E-03
GCH1	204224_s_at	-0.643	0.64038	1.08E-04
CCS	203522_at	-0.644	0.639936	5.15E-04
PDK3	228959_at	-0.644	0.639936	1.41E-04
RSBN1	222791_at	-0.644	0.639936	1.97E-03
SYNJ2BP	219156_at	-0.644	0.639936	5.72E-03
E2F1	204947_at	-0.645	0.639493	1.09E-04
HSPG2	201655_s_at	-0.645	0.639493	1.65E-04
UBXN6	223012_at	-0.645	0.639493	6.28E-04
EIF2AK4	237145_at	-0.646	0.63905	8.98E-04
ETFB	202942_at	-0.646	0.63905	1.03E-04
FANCL	218397_at	-0.646	0.63905	1.51E-04
MRC2	37408_at	-0.646	0.63905	1.97E-05
TUBB2B	214023_x_at	-0.646	0.63905	1.05E-03
RAB4A	203581_at	-0.647	0.638607	2.68E-04
ALDH3B1	205640_at	-0.648	0.638164	7.66E-04
ZNF277	1555193_a_at	-0.648	0.638164	7.09E-04
CFDP1	203166_at	-0.649	0.637722	2.05E-04
CREB3L4	226455_at	-0.649	0.637722	3.17E-05
KANK2	218418_s_at	-0.649	0.637722	1.11E-04
CABLES2	226004_at	-0.650	0.63728	1.52E-04
GNAQ	224862_at	-0.650	0.63728	2.01E-04
MAP2K7	226023_at	-0.650	0.63728	1.85E-03
SENP6	214790_at	-0.650	0.63728	5.74E-03
SYNGR1	210613_s_at	-0.650	0.63728	1.57E-04
HCFC1R1	218537_at	-0.651	0.636839	1.90E-04
POLH	219380_x_at	-0.651	0.636839	1.83E-04
PPIC	204517_at	-0.652	0.636397	1.15E-04
PSAP	200871_s_at	-0.652	0.636397	3.89E-05
CMBL	227522_at	-0.653	0.635957	8.75E-05
KBTBD7	223412_at	-0.653	0.635957	5.85E-03
SCRN2	228730_s_at	-0.653	0.635957	3.09E-04
ATP1B1	201242_s_at	-0.654	0.635516	4.54E-04
FBXO2	219305_x_at	-0.654	0.635516	1.48E-03
RRAS	212647_at	-0.654	0.635516	2.23E-04
LPCAT3	202793_at	-0.655	0.635075	2.64E-03
MAVS	229741_at	-0.655	0.635075	1.34E-04
PIDD1	221640_s_at	-0.655	0.635075	8.87E-04
CUL4B	215997_s_at	-0.656	0.634635	1.25E-03
TMF1	227685_at	-0.656	0.634635	1.36E-03
GLG1	225918_at	-0.657	0.634196	3.62E-04
P4HTM	222125_s_at	-0.657	0.634196	9.44E-05
SGSM3	214779_s_at	-0.657	0.634196	3.10E-04
LPCAT2	222833_at	-0.658	0.633756	3.52E-03
YY1	224711_at	-0.658	0.633756	8.87E-05
AKT2	236664_at	-0.659	0.633317	1.08E-04
HAUS4	218383_at	-0.659	0.633317	1.40E-04
MXD3	221250_s_at	-0.659	0.633317	4.89E-05
ZGRF1	228859_at	-0.659	0.633317	6.90E-04
HEXA	201765_s_at	-0.660	0.632878	4.26E-05
CTSB	227961_at	-0.661	0.63244	1.63E-04
GNS	212334_at	-0.661	0.63244	4.04E-05
KTN1	200914_x_at	-0.661	0.63244	9.30E-05
NDUFC1	232146_at	-0.661	0.63244	4.96E-04
PXMP2	219076_s_at	-0.661	0.63244	7.85E-05
GLTSCR2	234339_s_at	-0.662	0.632002	6.75E-04
SERINC5	212812_at	-0.662	0.632002	4.22E-05
CEP44	231850_x_at	-0.663	0.631564	2.19E-04
DAAM1	216060_s_at	-0.663	0.631564	1.75E-04
ITGB3BP	205176_s_at	-0.663	0.631564	2.32E-05
LINC00847	1556180_at	-0.663	0.631564	1.64E-04
RBMS3	238447_at	-0.663	0.631564	3.32E-03
TTLL1	205652_s_at	-0.663	0.631564	7.00E-04
DSN1	219512_at	-0.664	0.631126	1.98E-05
WHSC1L1	225318_at	-0.664	0.631126	1.54E-03
IQCK	213392_at	-0.665	0.630689	1.55E-04
PTPN6	206687_s_at	-0.665	0.630689	3.71E-03
TAPBP	208829_at	-0.667	0.629815	2.29E-04
TMPRSS3	223949_at	-0.667	0.629815	1.69E-03
TRIM22	213293_s_at	-0.667	0.629815	4.48E-04
ZNF846	1569157_s_at	-0.667	0.629815	1.61E-04
BDKRB2	205870_at	-0.668	0.629379	8.81E-05
CDKN1B	209112_at	-0.668	0.629379	2.48E-05
MAN2B2	214703_s_at	-0.668	0.629379	1.27E-04
ABCA5	213353_at	-0.669	0.628942	2.45E-04
ARL6IP6	225707_at	-0.669	0.628942	2.51E-04
CORO6	1552301_a_at	-0.669	0.628942	7.41E-04
H2AFY	214500_at	-0.669	0.628942	1.42E-04
LY75	205668_at	-0.669	0.628942	2.23E-03
DHDH	231416_at	-0.670	0.628507	4.65E-03
ZXDC	230209_at	-0.670	0.628507	3.15E-03
COL6A1	213428_s_at	-0.671	0.628071	1.44E-04
OSBPL5	233734_s_at	-0.671	0.628071	6.94E-04
LLGL2	203713_s_at	-0.672	0.627636	4.96E-04
MED14	215167_at	-0.672	0.627636	1.78E-03
QPCT	205174_s_at	-0.672	0.627636	3.83E-04
DLX4	208216_at	-0.673	0.627201	2.73E-04
FDXR	207813_s_at	-0.673	0.627201	1.13E-04
MYBL1	231268_at	-0.673	0.627201	5.75E-03
TMOD2	226186_at	-0.673	0.627201	2.74E-04
CENPQ	219294_at	-0.674	0.626767	2.02E-04
PALM	203859_s_at	-0.674	0.626767	5.68E-04
C2orf68	221878_at	-0.675	0.626332	4.34E-04
PCBP2	213264_at	-0.675	0.626332	5.82E-04
TMTC1	226322_at	-0.675	0.626332	3.13E-05
FBXL4	235450_at	-0.676	0.625898	1.96E-03
NARF	219862_s_at	-0.676	0.625898	1.42E-04
PHF20	1569906_s_at	-0.676	0.625898	7.19E-04
ADAM12	226777_at	-0.677	0.625465	5.95E-05
CEP97	235918_x_at	-0.677	0.625465	1.64E-03
TM2D1	213882_at	-0.677	0.625465	3.75E-04
EBF4	233850_s_at	-0.678	0.625031	3.05E-02
USP30	227572_at	-0.678	0.625031	3.90E-05
ZBTB44	225845_at	-0.679	0.624598	2.70E-04
ELF3	210827_s_at	-0.680	0.624165	4.00E-04
TJP2	232017_at	-0.680	0.624165	4.71E-03
GSTM3	202554_s_at	-0.681	0.623733	4.84E-05
SUN2	212144_at	-0.681	0.623733	5.45E-04
ARMCX3	222444_at	-0.682	0.623301	9.76E-04
NMB	205204_at	-0.682	0.623301	5.02E-05
IRAK3	213817_at	-0.683	0.622869	2.27E-02
LAGE3	219061_s_at	-0.684	0.622437	1.25E-04
RSC1A1	225780_at	-0.684	0.622437	1.76E-04
STAT3	208991_at	-0.684	0.622437	4.42E-05
AAMDC	221600_s_at	-0.685	0.622006	7.60E-05
ARHGEF40	58780_s_at	-0.685	0.622006	5.95E-05
RBL2	212331_at	-0.685	0.622006	4.94E-04
IREB2	225892_at	-0.686	0.621575	3.79E-04
FAM117B	226431_at	-0.689	0.620284	8.88E-04
GNPTAB	212959_s_at	-0.689	0.620284	4.85E-04
HIBADH	224812_at	-0.689	0.620284	1.25E-04
KLF12	227261_at	-0.689	0.620284	1.47E-04
MGARP	223734_at	-0.689	0.620284	5.61E-05
PRCP	201494_at	-0.689	0.620284	3.68E-05
SEZ6L2	233337_s_at	-0.690	0.619854	7.74E-04
XRCC1	203655_at	-0.690	0.619854	1.22E-04
IGFBP7	201163_s_at	-0.691	0.619424	4.75E-04
LTBP4	204442_x_at	-0.691	0.619424	2.05E-03
PPP1CB	201408_at	-0.691	0.619424	4.62E-03
RALBP1	202844_s_at	-0.691	0.619424	3.89E-04
FBLN7	229247_at	-0.692	0.618995	1.95E-02
ITM2C	221004_s_at	-0.692	0.618995	8.59E-05
ZNF516	203604_at	-0.692	0.618995	9.12E-03
LEPREL1	218717_s_at	-0.693	0.618566	1.08E-04
MEGF9	212830_at	-0.693	0.618566	1.16E-04
BDH2	218285_s_at	-0.694	0.618138	6.27E-05
SPIDR	212523_s_at	-0.694	0.618138	8.09E-04
WASF2	224562_at	-0.694	0.618138	3.67E-05
RAB13	202252_at	-0.695	0.617709	5.39E-05
ASXL1	242439_s_at	-0.697	0.616854	3.19E-04
ERP44	208958_at	-0.697	0.616854	1.76E-03
TMEM185A	1554105_at	-0.697	0.616854	1.16E-05
TAF9B	228483_s_at	-0.698	0.616426	2.53E-02
DNALI1	227081_at	-0.699	0.615999	3.07E-03
DOK4	209691_s_at	-0.699	0.615999	1.13E-03
RASGRP2	214368_at	-0.699	0.615999	1.90E-03
ARG2	203946_s_at	-0.700	0.615572	2.63E-03
CALML4	64408_s_at	-0.700	0.615572	9.99E-04
GABARAPL1	208869_s_at	-0.700	0.615572	8.33E-05
ZYG11B	225338_at	-0.700	0.615572	2.69E-04
FOLR1	211074_at	-0.701	0.615146	6.99E-03
GABARAPL3	211458_s_at	-0.702	0.614719	3.65E-04
TRAPPC6A	204985_s_at	-0.702	0.614719	1.67E-04
CEP70	238154_at	-0.703	0.614293	6.28E-04
TANK	209451_at	-0.703	0.614293	2.10E-03
TSPAN31	203227_s_at	-0.703	0.614293	1.33E-04
ARHGEF10	1554703_at	-0.704	0.613868	1.37E-03
CTNND1	208407_s_at	-0.704	0.613868	1.58E-05
ORAI2	217529_at	-0.704	0.613868	4.95E-03
PIGN	219048_at	-0.704	0.613868	4.07E-05
HELLS	227350_at	-0.705	0.613442	2.27E-03
PDE4DIP	213388_at	-0.705	0.613442	1.71E-04
PLOD1	200827_at	-0.705	0.613442	3.86E-05
ZNF106	217781_s_at	-0.705	0.613442	1.28E-04
DHX40	218277_s_at	-0.706	0.613017	2.90E-05
KLHDC3	214383_x_at	-0.706	0.613017	1.13E-04
TMEM134	218531_at	-0.706	0.613017	1.22E-04
CD47	226016_at	-0.707	0.612593	1.01E-04
MNS1	219703_at	-0.707	0.612593	3.56E-05
L2HGDH	220089_at	-0.708	0.612168	8.81E-05
OXR1	222553_x_at	-0.709	0.611744	1.08E-04
HBS1L	209314_s_at	-0.710	0.61132	3.37E-04
L3MBTL1	210306_at	-0.710	0.61132	1.11E-03
VTN	204534_at	-0.710	0.61132	9.73E-04
DPM3	219373_at	-0.711	0.610897	5.07E-05
FADS2	202218_s_at	-0.711	0.610897	8.75E-05
[truncated: 451 more rows]
