# Supplementary material for: Regulation of limited N-terminal proteolysis of APE1 in tumor via acetylation and its role in cell proliferation
Source: Oncotarget. 2016 Mar 10;7(16):22590–604. doi: 10.18632/oncotarget.8026 (PMC5008384; doi:10.18632/oncotarget.8026)
Supplement: Supplementary file 5 [file oncotarget-07-22590-s005.xls]

## Sheet: Sheet1
WT vs. K6R/K7R (RR) APE1
Symbol	Affymetrix	Log Ratio	Fold Change	p-value
MMP1	204475_at	4.782	27.5122	2.00E-08
SERPINB2	204614_at	4.478	22.285	1.31E-07
SLC7A11	217678_at	3.806	13.9869	1.74E-08
ASNS	205047_s_at	3.457	10.9815	3.70E-08
CCND1	208712_at	3.185	9.09454	1.02E-08
ESM1	208394_x_at	3.141	8.82135	1.74E-08
PHLDA1	217997_at	2.962	7.79203	8.50E-07
PSAT1	223062_s_at	2.938	7.66348	2.78E-07
CXCL8	211506_s_at	2.679	6.40412	2.39E-06
ADAMTS6	237411_at	2.642	6.24196	1.78E-06
FOSL1	204420_at	2.630	6.19026	2.41E-07
STC2	203439_s_at	2.573	5.95046	2.08E-07
SERPINE1	202628_s_at	2.495	5.63728	3.70E-08
CSF2	210229_s_at	2.493	5.62947	1.76E-06
RGS4	204337_at	2.486	5.60223	1.31E-07
KRTAP2-3/KRTAP2-4	1555673_at	2.471	5.54428	7.28E-07
KLF4	221841_s_at	2.334	5.04201	2.15E-06
GDF15	221577_x_at	2.329	5.02457	2.59E-07
TRIB3	218145_at	2.223	4.66863	2.59E-06
DUSP4	204014_at	2.202	4.60117	4.90E-06
CEBPG	204203_at	2.121	4.34995	1.43E-06
F3	204363_at	2.066	4.18724	1.03E-06
NT5E	203939_at	2.058	4.16409	1.60E-06
DKK1	204602_at	2.009	4.02503	2.30E-07
MOCOS	219959_at	2.003	4.00833	1.42E-06
SFPQ	201586_s_at	1.970	3.91768	3.32E-05
BMPER	241986_at	1.947	3.85572	1.89E-06
IFI44	214453_s_at	1.862	3.63511	1.84E-06
NAV3	204823_at	1.853	3.61251	2.80E-05
IFIT2	226757_at	1.820	3.53081	1.14E-06
SARS	231894_at	1.809	3.50399	4.03E-07
PPP1R15A	202014_at	1.791	3.46055	1.08E-05
SERPINB7	206421_s_at	1.779	3.43188	1.39E-05
WDR4	241937_s_at	1.777	3.42713	2.02E-06
RRS1	209567_at	1.763	3.39403	4.32E-07
FJX1	219522_at	1.755	3.37526	1.01E-05
UBASH3B	238462_at	1.749	3.36126	2.41E-07
IL24	206569_at	1.748	3.35893	1.55E-04
SOX9	202935_s_at	1.716	3.28524	1.25E-05
IFI27	202411_at	1.624	3.08228	2.15E-05
DIDO1	227335_at	1.609	3.0504	4.05E-05
ITGA2	227314_at	1.590	3.01049	1.99E-06
OASL	205660_at	1.574	2.97729	1.01E-05
OAS2	204972_at	1.567	2.96288	2.58E-05
RPS24	1555878_at	1.551	2.9302	2.59E-05
PNO1	203622_s_at	1.529	2.88586	2.14E-06
FGF2	204422_s_at	1.518	2.86394	3.82E-05
PLIN2	209122_at	1.517	2.86195	5.59E-07
ETV5	203349_s_at	1.515	2.85799	6.09E-07
ISG15	205483_s_at	1.513	2.85403	3.76E-07
DDIT3	209383_at	1.511	2.85008	5.61E-06
SNAI2	213139_at	1.511	2.85008	1.49E-06
THBD	203887_s_at	1.499	2.82647	5.30E-06
IFI44L	204439_at	1.495	2.81864	4.81E-05
HSPA9	200690_at	1.485	2.79917	2.80E-06
MARS	201475_x_at	1.478	2.78562	3.32E-06
ODC1	200790_at	1.478	2.78562	1.50E-06
NOP16	214011_s_at	1.471	2.77214	1.37E-06
DDIT4	202887_s_at	1.468	2.76638	1.96E-04
EIF5	208290_s_at	1.465	2.76063	2.08E-05
VEGFA	210512_s_at	1.459	2.74918	5.49E-06
RRP15	219037_at	1.447	2.72641	2.32E-06
SHISA2	230493_at	1.442	2.71697	2.38E-06
PPP1R10	201703_s_at	1.440	2.71321	2.33E-05
HMGA2	208025_s_at	1.431	2.69634	8.64E-06
ANGPTL4	223333_s_at	1.430	2.69447	1.05E-04
IL11	206924_at	1.427	2.68887	2.23E-05
IFIT3	204747_at	1.425	2.68515	2.00E-05
CXCL3	207850_at	1.424	2.68328	2.38E-05
RGMB	227339_at	1.422	2.67957	1.20E-06
FABP5	202345_s_at	1.419	2.674	2.61E-06
MX2	204994_at	1.390	2.62079	6.10E-05
RGS20	210138_at	1.385	2.61172	6.34E-05
ABCD3	1554878_a_at	1.384	2.60991	1.42E-05
GPATCH4	224632_at	1.383	2.6081	9.51E-06
JADE2	212660_at	1.376	2.59548	4.04E-05
AMIGO2	222108_at	1.362	2.57041	9.51E-06
NEXN	226103_at	1.356	2.55974	7.87E-06
GARS	208693_s_at	1.353	2.55443	2.46E-06
JUN	201466_s_at	1.352	2.55266	2.78E-06
MINA	213189_at	1.346	2.54206	2.60E-06
SRGAP1	227484_at	1.338	2.52801	1.24E-04
HOPX	211597_s_at	1.332	2.51751	2.71E-05
SLC38A6	214830_at	1.322	2.50012	9.82E-05
ENC1	201341_at	1.320	2.49666	6.21E-07
KRT7	209016_s_at	1.319	2.49493	2.23E-06
PPIF	201490_s_at	1.317	2.49147	2.08E-06
BEX2	224367_at	1.315	2.48802	1.82E-03
SMURF2	230820_at	1.311	2.48113	1.55E-04
PTX3	206157_at	1.310	2.47942	1.01E-06
IKBIP	235202_x_at	1.297	2.45717	2.52E-05
TRMT13	219130_at	1.292	2.44867	3.65E-05
ARGLU1	227448_at	1.291	2.44698	1.69E-04
C15orf52	227272_at	1.289	2.44359	1.42E-05
MGLL	211026_s_at	1.282	2.43176	9.55E-07
BTBD11	228570_at	1.280	2.42839	3.43E-05
DUSP6	208892_s_at	1.273	2.41664	2.82E-04
HMGA1	206074_s_at	1.268	2.40827	2.35E-06
LTV1	225748_at	1.268	2.40827	5.39E-06
IL1A	210118_s_at	1.262	2.39828	7.13E-05
HBEGF	203821_at	1.260	2.39496	2.52E-06
SLC25A32	221020_s_at	1.254	2.38502	1.67E-05
PDE1C	239218_at	1.245	2.37019	1.30E-04
HERC5	219863_at	1.243	2.3669	1.03E-06
TNFRSF12A	218368_s_at	1.242	2.36526	2.80E-06
NCOA5	225145_at	1.241	2.36362	4.43E-04
IL6	205207_at	1.239	2.36035	1.61E-05
HERC6	219352_at	1.232	2.34892	1.02E-05
WDR43	214662_at	1.222	2.3327	8.37E-05
PNPT1	225291_at	1.208	2.31017	6.28E-06
SPOCD1	235417_at	1.203	2.30218	3.68E-06
XAF1	228617_at	1.203	2.30218	4.11E-05
NDUFAF4	219006_at	1.201	2.29899	1.42E-05
CCDC86	203119_at	1.200	2.2974	3.23E-06
GAS5	227517_s_at	1.198	2.29421	6.08E-06
ORC5	204957_at	1.198	2.29421	2.05E-05
WARS	200628_s_at	1.196	2.29104	1.05E-05
TGFA	205016_at	1.193	2.28628	2.69E-06
CDCP1	218451_at	1.183	2.27048	6.19E-06
ZC3H8	223506_at	1.180	2.26577	6.06E-05
MIR22HG	214696_at	1.177	2.26106	2.07E-05
PTPRB	230250_at	1.176	2.25949	9.50E-05
RPP40	213427_at	1.174	2.25636	1.02E-05
C12orf29	228378_at	1.173	2.2548	4.90E-05
SP100	210218_s_at	1.173	2.2548	6.98E-05
YARS	212048_s_at	1.172	2.25324	1.49E-06
TRMT6	233970_s_at	1.167	2.24544	1.04E-05
CXCL1	204470_at	1.165	2.24233	2.78E-05
NUP98	210793_s_at	1.163	2.23923	1.56E-04
MCFD2	212246_at	1.162	2.23767	2.45E-06
UTP20	209725_at	1.157	2.22993	2.61E-06
LAMP3	205569_at	1.154	2.2253	1.73E-05
ZCCHC8	230786_at	1.154	2.2253	3.63E-04
DUSP5	209457_at	1.150	2.21914	1.73E-05
KIAA0408	233050_at	1.150	2.21914	5.37E-05
ZNF326	227680_at	1.149	2.2176	3.62E-05
SLC25A33	223296_at	1.144	2.20993	2.65E-05
LPXN	216250_s_at	1.142	2.20687	1.07E-04
DCBLD2	213865_at	1.141	2.20534	8.49E-03
NCF2	209949_at	1.141	2.20534	1.16E-04
MARCH4	230112_at	1.139	2.20228	5.92E-05
FGF1	205117_at	1.132	2.19162	2.25E-05
ANTXR2	228573_at	1.128	2.18556	3.79E-05
UPP1	203234_at	1.126	2.18253	6.06E-05
MYO5A	204527_at	1.124	2.1795	1.42E-05
TNFRSF6B	206467_x_at	1.124	2.1795	2.61E-05
SPRED1	226837_at	1.123	2.17799	2.11E-05
MX1	202086_at	1.121	2.17498	2.23E-05
SRSF3	208673_s_at	1.118	2.17046	1.65E-04
ADAMTS1	222162_s_at	1.117	2.16895	1.56E-05
TSC22D1	235315_at	1.115	2.16595	4.50E-05
GDAP1	226269_at	1.113	2.16295	7.43E-05
MICAL2	212472_at	1.111	2.15995	1.50E-06
TMEM158	213338_at	1.110	2.15846	1.58E-05
IGFBP3	212143_s_at	1.107	2.15397	2.61E-06
COL13A1	211343_s_at	1.103	2.14801	1.15E-05
NOG	231798_at	1.102	2.14652	2.36E-04
PHF20L1	230098_at	1.102	2.14652	1.60E-05
CDH4	220227_at	1.100	2.14355	3.62E-05
BOP1	212563_at	1.099	2.14206	1.63E-05
DNAH14	242283_at	1.097	2.13909	8.13E-05
TFRC	207332_s_at	1.095	2.13613	2.14E-06
ZC3H12C	231899_at	1.094	2.13465	1.19E-04
CREM	228092_at	1.092	2.13169	1.14E-04
DUSP1	201041_s_at	1.085	2.12138	6.65E-06
IFRD1	202146_at	1.085	2.12138	4.98E-05
PYROXD1	213878_at	1.084	2.11991	1.37E-04
PAPPA	224940_s_at	1.082	2.11697	2.18E-04
CYB5D1	226833_at	1.075	2.10672	1.10E-04
ZNF451	1556060_a_at	1.075	2.10672	2.28E-05
DFFA	223518_at	1.073	2.1038	9.84E-05
GPCPD1	230492_s_at	1.073	2.1038	7.18E-05
IL1B	205067_at	1.073	2.1038	3.23E-06
SPRY4	221489_s_at	1.073	2.1038	3.27E-04
ZNF202	204327_s_at	1.068	2.09652	2.93E-04
POLR1B	233341_s_at	1.066	2.09362	2.61E-05
PRMT3	213320_at	1.066	2.09362	9.58E-05
ADORA2B	205891_at	1.064	2.09072	1.66E-06
WDR77	201421_s_at	1.063	2.08927	1.58E-05
STAMBPL1	227607_at	1.061	2.08638	1.82E-04
NAV2	218330_s_at	1.059	2.08349	2.22E-05
PPP4R4	233002_at	1.059	2.08349	1.78E-04
CDC23	223651_x_at	1.054	2.07628	1.97E-05
PCGF5	227935_s_at	1.054	2.07628	1.82E-04
PLAT	201860_s_at	1.053	2.07484	3.68E-06
ETS1	1555355_a_at	1.052	2.0734	2.87E-03
SRM	201516_at	1.051	2.07197	3.85E-05
SLC25A16	214140_at	1.049	2.0691	1.85E-04
BCAR3	204032_at	1.048	2.06766	6.71E-06
LURAP1L	227443_at	1.047	2.06623	4.45E-05
ANAPC7	225521_at	1.044	2.06194	2.92E-04
ANXA10	210143_at	1.042	2.05908	5.12E-04
MKLN1	204423_at	1.042	2.05908	2.21E-05
USP36	224978_s_at	1.038	2.05338	2.19E-05
IER3	201631_s_at	1.035	2.04911	9.42E-06
SRSF6	206108_s_at	1.035	2.04911	6.91E-05
HEATR3	219289_at	1.029	2.04061	2.59E-04
POLR3B	219459_at	1.028	2.0392	7.87E-06
LARP4	214155_s_at	1.026	2.03637	4.39E-04
RND3	212724_at	1.026	2.03637	2.93E-06
PSPC1	226574_at	1.021	2.02933	7.14E-05
TIMM23	229428_at	1.020	2.02792	3.66E-05
CXCL2	209774_x_at	1.018	2.02511	3.29E-05
NEK4	204634_at	1.018	2.02511	2.08E-04
FAM20C	229438_at	1.017	2.02371	3.31E-04
TUBE1	226181_at	1.017	2.02371	1.00E-04
CORO1C	221676_s_at	1.016	2.0223	1.42E-05
MAT2A	200769_s_at	1.015	2.0209	7.31E-05
MIR503HG	227488_at	1.015	2.0209	1.42E-05
CD44	217523_at	1.012	2.0167	6.99E-05
SPX	229778_at	1.006	2.00834	9.34E-04
OAS1	202869_at	1.002	2.00277	6.45E-04
ANAPC1	229267_at	0.999	1.99861	3.85E-05
MCL1	214056_at	0.997	1.99585	5.18E-05
IRAK2	231779_at	0.995	1.99308	2.15E-05
SLC2A1	201250_s_at	0.994	1.9917	1.28E-04
PHLDA2	209803_s_at	0.993	1.99032	2.77E-05
RGS7	206290_s_at	0.992	1.98894	1.78E-03
KMT2D	216382_s_at	0.991	1.98756	7.25E-04
TSEN2	219581_at	0.990	1.98618	1.44E-05
PODXL	201578_at	0.989	1.98481	3.78E-05
RANBP2	201712_s_at	0.989	1.98481	2.44E-05
DLX1	242138_at	0.987	1.98206	7.03E-05
EIF5A2	235296_at	0.987	1.98206	1.42E-05
FAM203A	219071_x_at	0.986	1.98069	5.27E-05
FRMD4A	225163_at	0.984	1.97794	2.49E-04
IRAK1	201587_s_at	0.983	1.97657	3.19E-06
SLCO4A1	219911_s_at	0.983	1.97657	1.02E-05
GAL	214240_at	0.976	1.967	6.14E-05
KCNG1	214595_at	0.975	1.96564	1.15E-05
PTPRR	206084_at	0.975	1.96564	7.25E-06
STARD13	213103_at	0.971	1.9602	1.30E-04
DIO2	203699_s_at	0.970	1.95884	7.04E-05
LCMT2	204012_s_at	0.970	1.95884	9.90E-04
NQO1	201468_s_at	0.970	1.95884	7.87E-06
YRDC	222703_s_at	0.969	1.95748	2.80E-06
REPS1	224366_s_at	0.965	1.95206	1.63E-04
DESI1	212527_at	0.964	1.95071	5.96E-05
PLD6	227037_at	0.961	1.94666	1.00E-04
SERPINB8	206034_at	0.961	1.94666	4.69E-04
TRIP12	244659_at	0.960	1.94531	7.49E-04
CDC42EP3	225685_at	0.959	1.94396	5.26E-05
SEMA3A	206805_at	0.959	1.94396	8.06E-06
PAG1	225626_at	0.958	1.94261	1.49E-04
IFIT5	203595_s_at	0.956	1.93992	2.20E-04
LSM5	202903_at	0.954	1.93724	1.73E-04
PDLIM4	218691_s_at	0.954	1.93724	2.74E-04
ASAH2B	229793_at	0.951	1.93321	6.14E-05
FHOD3	218980_at	0.948	1.9292	2.01E-04
STC1	204597_x_at	0.948	1.9292	3.72E-04
ZBTB38	219221_at	0.948	1.9292	6.33E-03
CYTH4	1554335_at	0.947	1.92786	1.64E-04
ZNF195	204234_s_at	0.945	1.92519	2.13E-05
NAA15	226998_at	0.944	1.92385	5.94E-06
ELOVL6	210868_s_at	0.942	1.92119	7.34E-04
LAMC2	202267_at	0.942	1.92119	5.61E-04
NSUN2	223076_s_at	0.942	1.92119	5.49E-06
SAMD9L	226603_at	0.941	1.91986	2.11E-04
SLC43A3	210692_s_at	0.940	1.91853	2.32E-05
HSPA4	211016_x_at	0.939	1.9172	3.34E-04
EVA1A	227828_s_at	0.938	1.91587	8.74E-06
TRIM33	212436_at	0.936	1.91322	4.92E-05
LETM2	1552546_a_at	0.935	1.91189	1.08E-04
DUSP3	201537_s_at	0.934	1.91057	2.46E-05
SRXN1	225252_at	0.933	1.90924	3.83E-06
PSG6	208106_x_at	0.931	1.9066	2.78E-03
KRT34	206969_at	0.930	1.90528	1.29E-04
ATF4	200779_at	0.929	1.90396	1.47E-05
TARS	201263_at	0.928	1.90264	2.23E-05
POP1	213449_at	0.927	1.90132	1.52E-04
SH3RF1	225590_at	0.926	1.9	1.42E-04
DDX18	205763_s_at	0.921	1.89343	6.03E-05
DDX58	222793_at	0.920	1.89212	1.95E-04
HSPH1	208744_x_at	0.920	1.89212	2.11E-03
CORO2B	209789_at	0.919	1.8908	5.84E-05
SLC7A5	201195_s_at	0.919	1.8908	1.07E-04
TRERF1	238520_at	0.919	1.8908	5.82E-04
EXOG	205521_at	0.918	1.88949	7.49E-05
KLHDC4	232171_x_at	0.918	1.88949	8.13E-05
WDR20	227541_at	0.915	1.88557	5.25E-05
GABPB1	206173_x_at	0.914	1.88426	6.88E-05
LRP8	228955_at	0.914	1.88426	2.61E-05
CPSF6	202470_s_at	0.911	1.88035	8.29E-04
TMEM33	218465_at	0.911	1.88035	4.23E-05
AIMP2	209971_x_at	0.910	1.87905	2.22E-05
GOSR2	213144_at	0.907	1.87514	7.28E-04
MICALL1	55081_at	0.907	1.87514	1.95E-05
FBXO28	1555971_s_at	0.906	1.87384	9.54E-05
PGGT1B	206288_at	0.905	1.87254	4.49E-05
ALKBH3	226127_at	0.904	1.87125	1.70E-04
CCNJ	229091_s_at	0.904	1.87125	2.13E-04
MYO10	1554026_a_at	0.900	1.86607	4.01E-04
WDR36	238677_at	0.900	1.86607	1.42E-03
CTPS1	202613_at	0.898	1.86348	1.61E-04
SOX7	228698_at	0.898	1.86348	1.33E-05
CD3EAP	205264_at	0.896	1.8609	1.65E-04
EBNA1BP2	201323_at	0.895	1.85961	3.84E-05
SLC3A2	200924_s_at	0.895	1.85961	5.72E-05
SRFBP1	241734_at	0.894	1.85832	2.82E-04
KCTD15	222668_at	0.893	1.85703	5.89E-04
SDC1	201286_at	0.893	1.85703	1.46E-05
SLC30A1	212907_at	0.892	1.85575	1.61E-05
LIF	205266_at	0.891	1.85446	1.12E-04
MIR155HG	229437_at	0.888	1.85061	2.09E-04
ADARB1	234799_at	0.886	1.84805	2.24E-03
B3GALNT1	211379_x_at	0.885	1.84676	3.64E-05
PSME3	200987_x_at	0.884	1.84548	1.09E-05
PUS7	218984_at	0.883	1.84421	5.20E-05
XPOT	212160_at	0.882	1.84293	1.61E-05
MAFF	205193_at	0.879	1.8391	4.82E-05
WDR66	1555007_s_at	0.878	1.83783	2.06E-05
SLC38A1	218237_s_at	0.877	1.83655	7.34E-05
SDAD1	224037_at	0.874	1.83274	9.17E-05
ALKBH8	235610_at	0.873	1.83147	1.48E-04
SLIT2	228850_s_at	0.870	1.82766	5.71E-05
AIFM2	224461_s_at	0.869	1.8264	4.32E-05
C9orf91	221865_at	0.869	1.8264	6.21E-04
KLF6	211610_at	0.868	1.82513	4.45E-05
RAB4B	237257_at	0.868	1.82513	1.66E-04
ARMC8	203487_s_at	0.867	1.82387	1.44E-04
IFIT1	203153_at	0.867	1.82387	1.05E-04
DNAJC11	1555360_a_at	0.865	1.82134	5.34E-04
WASH3P	1557034_s_at	0.865	1.82134	1.17E-04
KPNA4	209653_at	0.864	1.82008	1.55E-04
POLR3G	206653_at	0.864	1.82008	3.14E-05
DCAF13	231784_s_at	0.862	1.81756	1.11E-04
FERMT1	218796_at	0.861	1.8163	1.81E-03
AEN	219361_s_at	0.859	1.81378	1.59E-05
EPT1	1555274_a_at	0.859	1.81378	6.29E-05
TSR1	218156_s_at	0.859	1.81378	1.45E-04
DCTN5	209231_s_at	0.857	1.81127	5.34E-05
HK2	202934_at	0.857	1.81127	5.51E-05
PUS7L	229751_s_at	0.855	1.80876	9.78E-04
EIF4EBP1	221539_at	0.852	1.805	1.15E-05
NIFK	224713_at	0.852	1.805	2.77E-05
DDX60	218986_s_at	0.851	1.80375	1.34E-04
MRVI1	226047_at	0.851	1.80375	5.24E-04
TEX10	218104_at	0.850	1.8025	1.76E-05
CXorf40A/CXorf40B	228809_at	0.849	1.80125	5.01E-05
PCYT1A	204209_at	0.849	1.80125	3.21E-04
RAD50	209349_at	0.849	1.80125	5.79E-04
AKIRIN1	222458_s_at	0.848	1.8	1.35E-03
BEND3	227920_at	0.848	1.8	1.17E-03
DLEU2	216870_x_at	0.848	1.8	4.50E-04
MCF2L	1563808_at	0.848	1.8	7.94E-04
PATZ1	209494_s_at	0.848	1.8	5.06E-04
RAD18	224200_s_at	0.848	1.8	2.52E-03
SQSTM1	213112_s_at	0.848	1.8	1.38E-04
KRT80	231849_at	0.847	1.79876	2.40E-05
METTL1	204027_s_at	0.847	1.79876	1.98E-05
ANGEL2	221826_at	0.846	1.79751	4.23E-04
B4GALT6	206233_at	0.845	1.79626	2.91E-04
TNS1	218864_at	0.845	1.79626	1.17E-04
RAD51D	37793_r_at	0.844	1.79502	6.41E-03
VARS	201797_s_at	0.844	1.79502	1.88E-04
DOCK4	205003_at	0.842	1.79253	4.58E-04
DYRK2	202969_at	0.842	1.79253	2.61E-05
PMAIP1	204285_s_at	0.842	1.79253	6.15E-05
HOXA11	213823_at	0.841	1.79129	1.53E-04
DDX21	224654_at	0.840	1.79005	2.22E-06
NIP7	223397_s_at	0.839	1.78881	4.55E-05
TGM2	201042_at	0.838	1.78757	1.79E-05
DARS2	218365_s_at	0.837	1.78633	1.72E-04
TP63	211195_s_at	0.836	1.78509	1.38E-03
CSNK1E	226858_at	0.834	1.78262	9.51E-05
VANGL1	229492_at	0.834	1.78262	2.13E-04
AP1AR	219023_at	0.832	1.78015	7.01E-04
APOL6	219716_at	0.832	1.78015	2.17E-04
PDE12	231839_at	0.832	1.78015	1.37E-05
DNAJB6	209015_s_at	0.831	1.77892	1.24E-04
DPH6	238662_at	0.831	1.77892	1.16E-03
PSPH	205194_at	0.831	1.77892	7.84E-05
SLC2A9	219991_at	0.830	1.77769	1.34E-04
NOP2	214427_at	0.829	1.77645	5.67E-05
ARHGDIB	201288_at	0.828	1.77522	3.28E-05
WDR3	218882_s_at	0.827	1.77399	2.44E-05
ARHGEF28	219610_at	0.826	1.77276	8.87E-05
MRTO4	235783_at	0.826	1.77276	2.98E-04
POLR3E	218016_s_at	0.826	1.77276	3.82E-05
MAP1B	212233_at	0.825	1.77154	2.59E-05
API5	201686_x_at	0.824	1.77031	2.17E-04
PDP1	218273_s_at	0.824	1.77031	1.61E-03
SH3KBP1	1554168_a_at	0.824	1.77031	5.32E-05
CHAC1	219270_at	0.822	1.76786	1.24E-04
LIG4	227766_at	0.820	1.76541	1.36E-04
SPATA5L1	222163_s_at	0.820	1.76541	3.80E-04
CPEB4	224828_at	0.819	1.76418	6.56E-04
FAM167A	226614_s_at	0.818	1.76296	6.44E-05
LRPPRC	1557360_at	0.818	1.76296	2.13E-03
TMEM5	204807_at	0.816	1.76052	4.38E-04
SLC30A6	243643_x_at	0.814	1.75808	1.25E-05
SNAPC3	204001_at	0.814	1.75808	2.92E-04
BYSL	203612_at	0.811	1.75443	1.92E-05
PHIP	1557362_at	0.810	1.75321	4.04E-04
XPO4	218479_s_at	0.810	1.75321	3.72E-04
SYNCRIP	1555427_s_at	0.809	1.752	1.56E-03
STX17	218666_s_at	0.808	1.75078	2.77E-03
PRDM2	203057_s_at	0.807	1.74957	4.78E-04
NOL9	1554082_a_at	0.805	1.74715	1.01E-04
PARP12	218543_s_at	0.805	1.74715	1.30E-04
SSH1	221752_at	0.805	1.74715	4.12E-04
ERC1	1552663_a_at	0.804	1.74594	2.66E-03
SLC35G2	219569_s_at	0.803	1.74473	2.23E-05
AVEN	219366_at	0.802	1.74352	5.49E-04
POLR1C	209317_at	0.802	1.74352	5.32E-05
SAMD9	228531_at	0.801	1.74231	4.43E-04
SOCS2	203373_at	0.801	1.74231	2.93E-05
EDEM3	220342_x_at	0.800	1.7411	4.09E-04
MAS1	208210_at	0.800	1.7411	3.65E-03
RABGAP1L	213982_s_at	0.800	1.7411	6.69E-05
DST	232098_at	0.799	1.73989	1.81E-03
FPGT	205140_at	0.799	1.73989	3.96E-04
GOSR1	213021_at	0.799	1.73989	3.61E-04
LANCL1	202019_s_at	0.799	1.73989	4.47E-04
RPL17	214291_at	0.799	1.73989	9.36E-04
DOK3	223553_s_at	0.798	1.73869	5.21E-05
PDCD2L	224467_s_at	0.797	1.73748	2.15E-05
ZNF394	243024_at	0.797	1.73748	5.25E-04
ZNF621	1558620_at	0.797	1.73748	6.06E-05
CD274	227458_at	0.796	1.73628	2.62E-05
MYC	202431_s_at	0.795	1.73508	3.12E-04
PPP3CB	209817_at	0.795	1.73508	1.63E-04
SLC22A4	205896_at	0.795	1.73508	4.77E-04
TNFRSF11A	238846_at	0.793	1.73267	1.17E-04
FASTKD2	216996_s_at	0.792	1.73147	2.22E-05
AMD1	201196_s_at	0.791	1.73027	1.67E-05
CDC42EP2	214014_at	0.791	1.73027	2.86E-04
MXD1	228846_at	0.791	1.73027	4.54E-03
NPPB	206801_at	0.791	1.73027	2.98E-04
NME1	201577_at	0.790	1.72907	1.86E-05
NRP1	212298_at	0.790	1.72907	5.13E-04
PDCL3	219043_s_at	0.790	1.72907	3.43E-04
ERCC4	235215_at	0.789	1.72788	7.24E-05
ENPP2	209392_at	0.787	1.72548	2.52E-04
ZNF594	235690_at	0.787	1.72548	2.10E-04
EPHA2	203499_at	0.786	1.72429	1.33E-04
IARS	204744_s_at	0.786	1.72429	1.05E-05
NEDD4L	226974_at	0.786	1.72429	1.09E-03
RGS5	209070_s_at	0.786	1.72429	1.41E-03
ALDH1L2	231202_at	0.785	1.72309	8.05E-03
ARHGAP29	203910_at	0.785	1.72309	5.32E-06
SOAT1	221561_at	0.785	1.72309	1.73E-05
GADD45A	203725_at	0.784	1.7219	3.38E-05
GALNT14	219271_at	0.784	1.7219	3.22E-04
MYO5B	225301_s_at	0.784	1.7219	1.83E-04
LARP1	212193_s_at	0.783	1.72071	2.02E-03
FUS	200959_at	0.780	1.71713	1.27E-04
IFI6	204415_at	0.780	1.71713	3.98E-04
AJUBA	225807_at	0.779	1.71594	1.14E-03
COA7	219420_s_at	0.779	1.71594	1.83E-04
PDE4D	204491_at	0.778	1.71475	2.07E-03
STK17A	202695_s_at	0.778	1.71475	1.51E-03
UBA5	222579_at	0.778	1.71475	3.42E-04
NUAK2	220987_s_at	0.777	1.71356	2.01E-05
RC3H2	230133_at	0.776	1.71238	6.95E-04
MAGI3	230409_at	0.774	1.71	7.96E-05
TSPAN14	223314_at	0.774	1.71	3.95E-04
PLK3	204958_at	0.773	1.70882	1.13E-03
PRMT6	223275_at	0.773	1.70882	3.87E-03
ACSL1	207275_s_at	0.772	1.70764	2.06E-05
PLAU	211668_s_at	0.772	1.70764	1.27E-04
PLCB4	203896_s_at	0.772	1.70764	4.39E-03
NUDT4	206302_s_at	0.771	1.70645	3.48E-05
ZNF592	204473_s_at	0.771	1.70645	1.48E-04
ARHGAP18	225171_at	0.768	1.70291	6.58E-04
CREB5	205931_s_at	0.768	1.70291	4.63E-04
ZXDC	218639_s_at	0.768	1.70291	2.54E-04
NCEH1	225847_at	0.767	1.70173	1.27E-04
PAK1IP1	218886_at	0.767	1.70173	1.28E-03
EEF1E1	213907_at	0.766	1.70055	3.81E-05
HEATR1	228351_at	0.766	1.70055	4.11E-04
STEAP3	218424_s_at	0.765	1.69937	1.82E-05
C11orf68	221534_at	0.764	1.69819	1.16E-05
KIAA0020	203712_at	0.764	1.69819	6.85E-05
SESN2	223195_s_at	0.764	1.69819	9.54E-05
ATP10B	214070_s_at	0.763	1.69702	5.02E-03
CLN6	1567080_s_at	0.763	1.69702	1.13E-04
NUFIP1	205136_s_at	0.763	1.69702	6.87E-05
SLC9B2	229491_at	0.762	1.69584	1.32E-03
ALG13	234668_at	0.761	1.69466	8.39E-03
STXBP6	220995_at	0.761	1.69466	9.08E-04
TXNDC12	225642_at	0.761	1.69466	3.43E-04
FKRP	227882_at	0.760	1.69349	2.07E-03
ABCF2	209247_s_at	0.759	1.69232	3.82E-05
DDHD1	225971_at	0.759	1.69232	2.40E-04
UTP15	228043_at	0.759	1.69232	1.11E-04
GFM1	225161_at	0.758	1.69114	6.97E-04
PWP1	201607_at	0.758	1.69114	3.18E-04
SLC8A1	235518_at	0.758	1.69114	6.27E-05
STK33	228035_at	0.758	1.69114	1.82E-04
CSTF2	238821_at	0.756	1.6888	4.22E-04
NSD1	235760_at	0.755	1.68763	7.23E-04
ST3GAL3	1555181_a_at	0.755	1.68763	6.83E-04
SUN5	237188_x_at	0.755	1.68763	2.50E-04
HOMER1	213793_s_at	0.753	1.68529	4.02E-04
HOXB9	226461_at	0.753	1.68529	6.74E-05
RAPH1	225186_at	0.752	1.68413	4.49E-05
SH3RF2	243582_at	0.752	1.68413	1.83E-04
FOXD1	206307_s_at	0.751	1.68296	6.44E-05
PDSS1	220865_s_at	0.751	1.68296	2.71E-04
ATR	209903_s_at	0.750	1.68179	6.16E-04
DDX39A	201584_s_at	0.749	1.68063	3.81E-05
TSEN15	225400_at	0.748	1.67946	1.73E-04
ANKRD37	227337_at	0.745	1.67597	9.85E-04
CGA	204637_at	0.745	1.67597	4.78E-04
MLLT10	230122_at	0.745	1.67597	4.78E-04
OAS3	218400_at	0.744	1.67481	9.65E-05
BRCA2	214727_at	0.743	1.67365	1.25E-03
TBX3	219682_s_at	0.743	1.67365	3.14E-04
TP53RK	235192_at	0.742	1.67249	5.82E-04
CA5B	207129_at	0.740	1.67018	4.30E-04
HIGD1A	242317_at	0.740	1.67018	2.82E-04
MLPH	218211_s_at	0.738	1.66786	1.24E-04
TXNDC9	211758_x_at	0.737	1.66671	2.21E-05
BDNF	239367_at	0.736	1.66555	3.85E-05
SAMHD1	204502_at	0.736	1.66555	4.01E-04
G3BP1	242422_at	0.735	1.6644	2.23E-04
RNASEH2B	219056_at	0.735	1.6644	2.88E-04
TBC1D20	226664_at	0.735	1.6644	3.17E-03
URB2	205284_at	0.735	1.6644	8.83E-04
ZNF598	225104_at	0.735	1.6644	3.80E-05
FAM216A	204521_at	0.734	1.66324	8.01E-06
LYPLAL1	230174_at	0.733	1.66209	3.84E-05
CIRH1A	230656_s_at	0.732	1.66094	4.14E-05
RPL37A	213459_at	0.732	1.66094	1.52E-04
RTCA	203594_at	0.732	1.66094	2.54E-05
TIMM10	1555764_s_at	0.732	1.66094	2.28E-05
YAE1D1	223433_at	0.732	1.66094	2.75E-04
MAP2K3	215498_s_at	0.730	1.65864	1.06E-04
DPY19L2	238784_at	0.729	1.65749	8.04E-04
ANKRD55	240456_at	0.728	1.65634	2.05E-03
CAMTA2	212948_at	0.728	1.65634	2.56E-05
SNRPD1	202691_at	0.728	1.65634	5.01E-05
DPF3	236442_at	0.727	1.65519	2.00E-04
KRT81	213711_at	0.727	1.65519	4.42E-05
MAK16	211686_s_at	0.727	1.65519	6.06E-05
DUSP8	238594_x_at	0.725	1.6529	2.20E-04
EMC8	222504_s_at	0.725	1.6529	1.36E-04
GPR137	221966_at	0.725	1.6529	4.96E-04
DLD	230426_at	0.724	1.65176	6.80E-04
POLR1A	222704_at	0.724	1.65176	2.19E-04
PAXBP1	1555125_at	0.723	1.65061	4.95E-04
TRIP11	236160_at	0.723	1.65061	7.26E-04
CUZD1	220275_at	0.722	1.64947	2.78E-05
MRPL47	223480_s_at	0.722	1.64947	2.10E-05
RIOK2	222663_at	0.720	1.64718	2.46E-03
DPYSL3	201430_s_at	0.719	1.64604	1.69E-04
GLIPR1	204222_s_at	0.719	1.64604	1.92E-04
IRF2BP2	224570_s_at	0.719	1.64604	2.65E-04
IRS1	238933_at	0.719	1.64604	4.66E-03
NLGN2	1554428_s_at	0.719	1.64604	4.49E-03
PLCB1	215687_x_at	0.719	1.64604	3.49E-03
SGK1	201739_at	0.719	1.64604	2.08E-04
TM6SF1	219892_at	0.718	1.6449	1.85E-03
EMP1	201325_s_at	0.717	1.64376	4.29E-05
ADCYAP1R1	226690_at	0.715	1.64148	2.27E-03
OTUD6B	222825_at	0.715	1.64148	2.50E-03
INPP4B	205376_at	0.714	1.64035	1.08E-04
RCAN1	215253_s_at	0.714	1.64035	3.23E-03
MYCBP2	1557370_s_at	0.713	1.63921	1.40E-04
SLC7A6	203580_s_at	0.713	1.63921	3.04E-04
TMCC3	235146_at	0.713	1.63921	2.92E-03
QRSL1	218948_at	0.712	1.63807	8.02E-04
SPRY2	204011_at	0.712	1.63807	1.63E-04
USP47	223118_s_at	0.712	1.63807	2.07E-03
SHMT2	214095_at	0.711	1.63694	1.12E-04
UNC5A	236448_at	0.711	1.63694	5.74E-04
UBE2D4	218837_s_at	0.709	1.63467	6.80E-04
GTF2H2	223758_s_at	0.708	1.63354	2.20E-04
KIF5A	205318_at	0.708	1.63354	1.91E-03
PEX12	205094_at	0.708	1.63354	1.04E-03
GRIP2	216481_at	0.707	1.63241	5.64E-04
NOC3L	218889_at	0.706	1.63127	2.16E-04
OGFOD1	225106_s_at	0.706	1.63127	1.85E-04
SEC61A2	228747_at	0.706	1.63127	3.25E-04
HIPK2	225097_at	0.705	1.63014	1.79E-04
FMN2	223618_at	0.704	1.62902	8.28E-05
NT5DC3	218786_at	0.704	1.62902	3.40E-04
OSBPL3	209626_s_at	0.704	1.62902	3.08E-04
MDM4	235162_at	0.703	1.62789	8.75E-04
NUP214	228902_at	0.703	1.62789	1.40E-04
OSBPL6	236261_at	0.703	1.62789	1.85E-04
PSMD2	200830_at	0.703	1.62789	2.23E-05
PSMD9	209334_s_at	0.702	1.62676	3.22E-04
USP34	212065_s_at	0.702	1.62676	4.23E-03
WDR5B	219538_at	0.702	1.62676	5.23E-03
TMEM171	240770_at	0.701	1.62563	2.04E-04
NBPF10 (includes others)	236273_at	0.700	1.6245	1.26E-03
SLC39A9	216011_at	0.700	1.6245	9.59E-04
COG2	203073_at	0.698	1.62225	9.15E-05
NF2	217150_s_at	0.698	1.62225	9.64E-05
GCLM	234986_at	0.697	1.62113	2.28E-04
MAP2K5	211371_at	0.697	1.62113	4.21E-03
QTRTD1	219178_at	0.697	1.62113	9.21E-04
ATP2B1	215716_s_at	0.696	1.62001	1.82E-04
C1QBP	208910_s_at	0.695	1.61888	9.44E-05
MTRR	203199_s_at	0.695	1.61888	1.12E-04
NAA25	225888_at	0.695	1.61888	1.58E-05
ZFAND6	239757_at	0.694	1.61776	1.08E-03
DMXL2	215761_at	0.693	1.61664	1.57E-03
GCFC2	216305_s_at	0.691	1.6144	1.67E-04
GPATCH2L	229520_s_at	0.691	1.6144	3.41E-03
PLAUR	214866_at	0.691	1.6144	8.66E-05
TNFRSF10A	241371_at	0.691	1.6144	6.11E-04
TXNL4B	218794_s_at	0.691	1.6144	4.99E-04
TRAPPC13	236526_x_at	0.690	1.61328	2.25E-03
TWF1	214007_s_at	0.690	1.61328	2.70E-03
AIF1	213095_x_at	0.689	1.61217	1.58E-03
MT1E	212859_x_at	0.689	1.61217	4.76E-05
PECAM1	1559921_at	0.689	1.61217	8.90E-04
CDK6	224848_at	0.688	1.61105	3.08E-04
NOLC1	205895_s_at	0.688	1.61105	3.62E-05
PVR	212662_at	0.688	1.61105	2.88E-04
ZFHX3	242738_s_at	0.688	1.61105	1.87E-04
ASXL3	233686_at	0.687	1.60993	4.31E-03
DYRK3	210151_s_at	0.687	1.60993	2.08E-05
SYNJ2	240257_at	0.686	1.60882	1.26E-03
SCAF11	235579_at	0.685	1.6077	9.82E-04
PRKAG2	218292_s_at	0.683	1.60547	4.32E-04
SNHG17	65588_at	0.683	1.60547	6.55E-05
STAT4	206118_at	0.683	1.60547	4.02E-03
GPATCH2	219078_at	0.682	1.60436	2.11E-03
PABPC1L	226670_s_at	0.682	1.60436	1.21E-03
FLI1	211825_s_at	0.681	1.60325	8.37E-05
ANKRD1	206029_at	0.680	1.60214	4.97E-03
FAM184A	220150_s_at	0.678	1.59992	1.98E-03
NLK	238624_at	0.677	1.59881	3.03E-03
SLC4A4	211494_s_at	0.677	1.59881	2.25E-03
FBXO6	231769_at	0.676	1.5977	1.61E-04
TSSK3	1552395_at	0.676	1.5977	2.33E-05
AFG3L1P	1552287_s_at	0.675	1.5966	1.55E-03
DDX50	1568815_a_at	0.675	1.5966	4.33E-03
CARS	212971_at	0.674	1.59549	4.45E-05
GOT1	208813_at	0.674	1.59549	5.20E-05
KITLG	226534_at	0.674	1.59549	2.15E-04
CRISPLD2	221541_at	0.673	1.59438	1.60E-03
FAM118B	230009_at	0.673	1.59438	4.69E-04
GTF2H1	202451_at	0.673	1.59438	1.64E-03
SKA3	227165_at	0.673	1.59438	3.59E-05
SMTN	207390_s_at	0.673	1.59438	5.02E-05
CD48	204118_at	0.672	1.59328	3.73E-03
EFNB2	202668_at	0.672	1.59328	2.74E-04
HERC4	225989_at	0.672	1.59328	2.33E-05
MCM9	219673_at	0.672	1.59328	3.66E-03
MCPH1	1554155_at	0.672	1.59328	6.02E-04
MTHFD2L	238762_at	0.671	1.59218	2.58E-03
SLC30A9	229500_at	0.669	1.58997	2.74E-04
C5orf28	219029_at	0.668	1.58887	1.72E-03
GART	230766_at	0.668	1.58887	3.62E-04
POGLUT1	222681_at	0.668	1.58887	1.11E-03
ZC3HAV1	220104_at	0.668	1.58887	4.04E-03
AARS	201000_at	0.667	1.58777	2.24E-05
TRIO	208178_x_at	0.666	1.58667	5.44E-04
PCDHA6	223435_s_at	0.665	1.58557	3.63E-04
ENG	201808_s_at	0.664	1.58447	3.00E-03
CPT1A	203634_s_at	0.663	1.58337	7.13E-05
PHLPP2	214944_at	0.663	1.58337	1.98E-03
SSR3	217790_s_at	0.663	1.58337	1.80E-03
WDR12	218512_at	0.663	1.58337	1.76E-05
FARSB	223035_s_at	0.662	1.58227	1.22E-04
OGT	212307_s_at	0.662	1.58227	2.44E-03
ZNF503	232178_at	0.662	1.58227	1.81E-03
AADAT	223593_at	0.661	1.58118	7.89E-05
AK2	212173_at	0.661	1.58118	6.53E-04
EGFR	224999_at	0.661	1.58118	1.81E-03
GTPBP4	218238_at	0.661	1.58118	2.14E-04
NLN	225943_at	0.661	1.58118	1.02E-04
ROR1	232060_at	0.661	1.58118	3.04E-03
BTN1A1	207395_at	0.660	1.58008	5.00E-05
SLC1A5	208916_at	0.660	1.58008	7.11E-05
DPH3	225195_at	0.658	1.57789	1.07E-04
EHD3	230740_at	0.658	1.57789	3.20E-03
LYSMD4	228954_at	0.658	1.57789	3.51E-04
PUS1	218670_at	0.658	1.57789	2.48E-03
SH2D5	230973_at	0.658	1.57789	1.21E-04
SPRTN	223511_at	0.658	1.57789	2.18E-04
TOMM34	201870_at	0.658	1.57789	7.79E-05
ATP5C1	214132_at	0.657	1.5768	1.91E-03
EMG1	209233_at	0.657	1.5768	4.82E-05
GTPBP10	234311_s_at	0.657	1.5768	2.06E-04
MAPKAP1	229845_at	0.657	1.5768	3.54E-04
TUB	228883_at	0.657	1.5768	1.49E-03
HDAC9	205659_at	0.656	1.57571	6.87E-04
LENEP	221115_s_at	0.656	1.57571	8.24E-04
SLC1A4	212811_x_at	0.656	1.57571	1.06E-04
ADAT3	1553968_a_at	0.655	1.57462	2.35E-04
DHX9	212107_s_at	0.655	1.57462	7.95E-03
PROKR2	234450_at	0.655	1.57462	8.88E-04
RIOK1	224450_s_at	0.655	1.57462	7.22E-04
ABCE1	201873_s_at	0.654	1.57352	2.42E-04
C5orf22	1552660_a_at	0.654	1.57352	8.51E-05
HDAC4	204225_at	0.654	1.57352	7.70E-03
SUV420H1	218242_s_at	0.654	1.57352	1.90E-03
TFB1M	234301_s_at	0.654	1.57352	2.88E-03
LAIR1	210644_s_at	0.653	1.57243	2.35E-04
RNF14	201823_s_at	0.653	1.57243	5.55E-05
RNMT	202684_s_at	0.652	1.57135	1.77E-03
USH1C	221173_at	0.652	1.57135	5.67E-03
A1CF	220951_s_at	0.651	1.57026	4.96E-03
DKC1	201478_s_at	0.651	1.57026	1.47E-04
SERP2	228044_at	0.651	1.57026	7.70E-04
UBLCP1	227413_at	0.651	1.57026	3.70E-04
MYEF2	222771_s_at	0.650	1.56917	3.72E-03
RXRB	215098_at	0.650	1.56917	6.98E-03
TAP2	225973_at	0.650	1.56917	4.23E-05
TBC1D25	226173_at	0.650	1.56917	6.22E-03
LYAR	223414_s_at	0.649	1.56808	2.19E-04
XDH	210301_at	0.649	1.56808	5.31E-03
ELK3	206127_at	0.648	1.56699	6.97E-04
HNRNPA1	222040_at	0.648	1.56699	5.21E-03
LSG1	221535_at	0.648	1.56699	6.35E-04
MAMLD1	205088_at	0.648	1.56699	8.80E-05
KPNA2	211762_s_at	0.647	1.56591	1.42E-05
MAGOHB	218894_s_at	0.647	1.56591	3.19E-03
PPARD	242218_at	0.647	1.56591	5.80E-04
RPS23	227722_at	0.647	1.56591	1.39E-03
USP40	225085_at	0.647	1.56591	5.13E-04
NFKBIZ	223217_s_at	0.646	1.56482	5.40E-03
PRKCE	226101_at	0.646	1.56482	1.92E-04
WNT5B	221029_s_at	0.646	1.56482	5.54E-04
NVL	207877_s_at	0.645	1.56374	1.22E-03
PCF11	203378_at	0.645	1.56374	6.02E-03
SPHK1	219257_s_at	0.645	1.56374	4.03E-04
TCEB3	202819_s_at	0.645	1.56374	6.17E-05
MET	211599_x_at	0.644	1.56266	8.32E-05
NFKBIB	214448_x_at	0.644	1.56266	1.26E-03
RAB8B	219210_s_at	0.644	1.56266	3.71E-03
PDGFA	205463_s_at	0.643	1.56157	6.50E-05
HNRNPM	1555843_at	0.642	1.56049	7.39E-03
ZNF254	1559449_a_at	0.642	1.56049	1.88E-04
ENY2	226775_at	0.641	1.55941	7.81E-04
CEP83	219644_at	0.640	1.55833	6.34E-04
GRPEL1	212434_at	0.640	1.55833	6.15E-05
LPAR1	204038_s_at	0.640	1.55833	1.62E-03
NPAS2	213462_at	0.640	1.55833	1.15E-03
ADAMTS17	1552726_at	0.639	1.55725	8.15E-03
EXOC7	212035_s_at	0.638	1.55617	2.54E-05
OCLN	235937_at	0.638	1.55617	7.52E-04
SNW1	222183_x_at	0.638	1.55617	7.14E-04
TFAP2C	205287_s_at	0.637	1.55509	1.14E-03
KIAA1244	228051_at	0.636	1.55401	8.86E-04
RBM19	205115_s_at	0.636	1.55401	3.80E-04
SOCS6	214462_at	0.636	1.55401	1.66E-03
DDX19A	202578_s_at	0.635	1.55294	3.66E-03
DOCK9	212538_at	0.635	1.55294	1.95E-03
EXOSC4	218695_at	0.635	1.55294	3.72E-04
EXOSC6	1558044_s_at	0.635	1.55294	7.55E-05
PSMC2	201068_s_at	0.635	1.55294	6.01E-05
ZNF827	226764_at	0.635	1.55294	5.76E-04
MME	203434_s_at	0.634	1.55186	6.28E-04
MRPL15	218027_at	0.634	1.55186	5.58E-05
OVGP1	205432_at	0.633	1.55079	7.47E-04
PHGDH	201397_at	0.633	1.55079	2.11E-04
AKAP2	202759_s_at	0.632	1.54971	7.47E-05
BATF3	220358_at	0.632	1.54971	2.15E-03
RHOH	204951_at	0.632	1.54971	5.39E-03
SLC22A25	1561093_at	0.631	1.54864	1.37E-03
WDFY3	238660_at	0.631	1.54864	6.52E-03
OSGEP	242930_at	0.630	1.54756	4.60E-03
CAPN2	208683_at	0.629	1.54649	2.29E-05
CTSC	225647_s_at	0.629	1.54649	8.32E-04
ZNRF3	226360_at	0.629	1.54649	6.83E-04
CYCS	208905_at	0.628	1.54542	2.33E-05
DDX10	204977_at	0.628	1.54542	3.85E-05
FAM120B	226774_at	0.628	1.54542	1.82E-04
MBOAT7	211037_s_at	0.628	1.54542	3.25E-04
MGST1	239001_at	0.628	1.54542	2.44E-03
TMEM87A	223772_s_at	0.628	1.54542	2.62E-03
ARHGAP26	226576_at	0.627	1.54435	8.18E-03
ATG7	218673_s_at	0.627	1.54435	2.96E-05
IGKC	224795_x_at	0.627	1.54435	3.13E-03
IL7R	226218_at	0.627	1.54435	3.14E-04
NUPL1	204435_at	0.627	1.54435	7.82E-04
DLX2	207147_at	0.626	1.54328	9.00E-05
PLAA	235394_at	0.626	1.54328	8.57E-04
SIK3	204156_at	0.626	1.54328	4.40E-03
SMOX	210357_s_at	0.626	1.54328	4.29E-04
FCER1G	204232_at	0.625	1.54221	5.83E-03
TIAM2	219950_s_at	0.625	1.54221	5.89E-04
TLR4	1552798_a_at	0.625	1.54221	2.60E-03
TRIM14	203148_s_at	0.625	1.54221	2.51E-04
NOP56	200875_s_at	0.624	1.54114	9.06E-05
RAB22A	218360_at	0.624	1.54114	4.82E-05
RPAP2	222893_s_at	0.624	1.54114	2.22E-03
RPP30	1556061_at	0.624	1.54114	6.70E-03
SLC25A46	212833_at	0.624	1.54114	8.68E-05
SNHG3	215011_at	0.624	1.54114	5.51E-04
UAP1	209340_at	0.624	1.54114	2.69E-05
ATM	1554631_at	0.623	1.54007	7.68E-03
FIGN	222956_at	0.623	1.54007	2.17E-03
LY6K	223687_s_at	0.623	1.54007	4.54E-05
BRAF	236402_at	0.622	1.53901	1.59E-04
GMFB	202543_s_at	0.622	1.53901	2.39E-04
NEK6	223159_s_at	0.622	1.53901	6.14E-04
BIRC3	230499_at	0.621	1.53794	1.73E-04
PNP	201695_s_at	0.621	1.53794	7.94E-05
MARS2	243529_at	0.620	1.53688	7.46E-04
OPA3	238630_at	0.620	1.53688	4.21E-04
VIPR1	205019_s_at	0.620	1.53688	1.17E-03
CSNK1A1	226920_at	0.619	1.53581	4.24E-03
SCO2	205241_at	0.619	1.53581	1.70E-04
RALGPS2	242458_at	0.618	1.53475	4.48E-03
RPRD1A	218209_s_at	0.618	1.53475	7.99E-04
ZBTB21	233952_s_at	0.618	1.53475	3.55E-04
HLA-DRB4	209728_at	0.617	1.53368	1.67E-03
LOC102724428/SIK1	208078_s_at	0.617	1.53368	3.34E-04
PSMA5	230300_at	0.617	1.53368	7.75E-04
SORD	201563_at	0.617	1.53368	7.28E-04
NFYA	204107_at	0.616	1.53262	3.75E-05
SHOX	207570_at	0.616	1.53262	1.24E-03
AP1S2	228415_at	0.615	1.53156	9.13E-04
LARS	222427_s_at	0.615	1.53156	4.95E-05
PIGA	205281_s_at	0.615	1.53156	8.77E-04
UCHL3	204616_at	0.615	1.53156	1.26E-04
CASP10	210708_x_at	0.614	1.5305	3.52E-03
PCK2	202847_at	0.614	1.5305	9.07E-05
RPF2	225866_at	0.614	1.5305	3.44E-05
AKR1C1/AKR1C2	204151_x_at	0.613	1.52944	1.53E-03
EIF1AX	201016_at	0.613	1.52944	8.81E-04
FEM1A	228435_at	0.611	1.52732	1.68E-04
RNFT2	221909_at	0.611	1.52732	1.06E-03
CYB5B	238554_at	0.610	1.52626	1.67E-03
PSG2	208134_x_at	0.610	1.52626	2.57E-03
RIMKLB	225978_at	0.610	1.52626	5.75E-04
TPM3	238065_at	0.610	1.52626	2.14E-04
DLC1	224822_at	0.609	1.5252	1.10E-04
ETS2	201328_at	0.609	1.5252	6.23E-04
NR2F2	209121_x_at	0.609	1.5252	1.52E-04
PPAN	221649_s_at	0.609	1.5252	5.71E-05
SEC23IP	216392_s_at	0.609	1.5252	5.55E-05
ALPK2	228367_at	0.608	1.52414	2.86E-04
TBC1D4	203387_s_at	0.608	1.52414	5.66E-03
RBM28	218593_at	0.607	1.52309	1.58E-03
THNSL1	222931_s_at	0.607	1.52309	3.78E-04
TIMP4	206243_at	0.607	1.52309	2.49E-03
C19orf33	223631_s_at	0.606	1.52203	8.37E-05
GPRC5A	212444_at	0.606	1.52203	2.67E-05
MYCL	215491_at	0.606	1.52203	2.56E-03
NSMAF	232149_s_at	0.606	1.52203	8.13E-04
NTAN1	229219_s_at	0.606	1.52203	1.55E-03
SSTR2	217455_s_at	0.606	1.52203	2.09E-03
ADAP1	90265_at	0.605	1.52098	1.87E-04
TAOK2	204986_s_at	0.605	1.52098	2.76E-03
ZNF655	223302_s_at	0.605	1.52098	7.14E-04
MATR3	1564906_at	0.604	1.51992	3.60E-04
NARS	200027_at	0.604	1.51992	2.12E-05
PSMD14	212296_at	0.604	1.51992	3.73E-05
SLC7A1	212295_s_at	0.604	1.51992	1.50E-04
AMPD3	207992_s_at	0.603	1.51887	9.28E-05
BNIP2	209308_s_at	0.603	1.51887	4.81E-05
COL22A1	242326_at	0.603	1.51887	5.41E-03
CREBBP	228177_at	0.603	1.51887	8.63E-04
NKX6-2	235832_at	0.603	1.51887	8.53E-05
NAV1	224773_at	0.602	1.51782	7.56E-04
YBX2	219704_at	0.602	1.51782	6.84E-03
ZBTB24	205340_at	0.602	1.51782	1.12E-04
B9D1	210534_s_at	0.601	1.51677	9.02E-05
ICA1	210547_x_at	0.601	1.51677	5.30E-03
FAM86C1	220353_at	0.600	1.51572	2.42E-04
ADM	202912_at	0.599	1.51467	1.45E-03
AHCTF1	226115_at	0.599	1.51467	4.66E-03
BNC1	1552487_a_at	0.599	1.51467	1.81E-03
GSX1	234791_at	0.599	1.51467	6.32E-03
IQGAP3	241939_at	0.599	1.51467	1.99E-03
PF4	206390_x_at	0.599	1.51467	8.54E-03
PTPN7	204852_s_at	0.599	1.51467	2.46E-04
TRIL	205151_s_at	0.599	1.51467	4.36E-03
GREM1	218468_s_at	0.598	1.51362	4.23E-04
SH2B3	203320_at	0.598	1.51362	1.64E-04
UBTF	1558215_s_at	0.598	1.51362	2.38E-03
CLDN11	206908_s_at	0.597	1.51257	6.15E-05
PDLIM5	211681_s_at	0.597	1.51257	1.95E-04
SPCS3	218817_at	0.597	1.51257	2.40E-03
SPRED2	212458_at	0.597	1.51257	4.24E-04
TTN	240793_at	0.597	1.51257	5.84E-05
PAIP1	208051_s_at	0.596	1.51152	1.79E-03
SPPL2B	215833_s_at	0.596	1.51152	5.84E-04
CUL2	203078_at	0.595	1.51047	2.31E-03
HDHD1	203974_at	0.595	1.51047	4.33E-04
WDR35	226890_at	0.595	1.51047	2.19E-04
GLRX2	219933_at	0.594	1.50943	9.33E-05
N4BP1	221867_at	0.594	1.50943	1.09E-03
PGC	205261_at	0.594	1.50943	4.70E-04
ARHGDIA	201168_x_at	0.593	1.50838	1.05E-04
KRBOX4	206583_at	0.593	1.50838	3.51E-03
PDCD1LG2	224399_at	0.593	1.50838	6.31E-04
STX1A	204729_s_at	0.593	1.50838	2.37E-03
IRF9	203882_at	0.592	1.50733	6.47E-04
RPS6KA2	212912_at	0.592	1.50733	6.26E-04
SLC12A2	204404_at	0.592	1.50733	8.46E-04
PPFIBP1	1569464_at	0.591	1.50629	5.56E-03
PYGM	205577_at	0.591	1.50629	5.22E-04
RAP2B	227897_at	0.591	1.50629	7.30E-04
CCT5	208696_at	0.590	1.50525	5.31E-05
ITGA6	201656_at	0.590	1.50525	1.76E-04
ULK2	204063_s_at	0.590	1.50525	4.59E-04
CPSF2	225994_at	0.589	1.5042	4.01E-04
EPG5	228453_at	0.589	1.5042	1.51E-03
IFRD2	209100_at	0.589	1.5042	6.06E-05
KANK1	213005_s_at	0.589	1.5042	2.86E-03
CRYBB2	206777_s_at	0.588	1.50316	8.78E-04
FAM115C	239315_at	0.588	1.50316	1.21E-04
UCHL1	201387_s_at	0.588	1.50316	2.15E-05
GEMIN5	225712_at	0.587	1.50212	2.15E-05
DMBT1	208250_s_at	0.586	1.50108	9.13E-04
TXNRD1	201266_at	0.586	1.50108	1.32E-04
TKT	228205_at	0.585	1.50004	3.27E-03
CGGBP1	224599_at	-0.415	0.750019	4.76E-04
GPATCH11	228495_at	-0.415	0.750019	8.40E-03
TCIRG1	204158_s_at	-0.415	0.750019	5.88E-04
BBIP1	213220_at	-0.416	0.7495	3.94E-04
CNOT6L	227119_at	-0.416	0.7495	6.97E-04
HIAT1	225222_at	-0.416	0.7495	4.57E-04
MYL9	201058_s_at	-0.416	0.7495	1.35E-03
PHF13	225005_at	-0.416	0.7495	7.33E-04
SIPA1	204164_at	-0.416	0.7495	4.19E-04
SLC6A19	231480_at	-0.416	0.7495	6.34E-03
BTBD7	224945_at	-0.417	0.74898	1.78E-03
CENPH	231772_x_at	-0.417	0.74898	4.37E-04
CSF2RA	210340_s_at	-0.417	0.74898	1.64E-03
EEF2	200094_s_at	-0.417	0.74898	1.16E-03
HMGCR	202539_s_at	-0.417	0.74898	7.09E-03
MLEC	200616_s_at	-0.417	0.74898	1.36E-03
RHOA	1555814_a_at	-0.417	0.74898	3.34E-03
TBC1D7	223461_at	-0.417	0.74898	6.95E-03
TIPRL	214773_x_at	-0.417	0.74898	2.00E-03
ATF5	217389_s_at	-0.418	0.748461	7.27E-03
BLVRA	203771_s_at	-0.418	0.748461	1.51E-03
C1orf21	223125_s_at	-0.418	0.748461	4.69E-04
NEO1	225270_at	-0.418	0.748461	2.82E-04
NUB1	1557071_s_at	-0.418	0.748461	2.95E-03
RNF114	200868_s_at	-0.418	0.748461	1.42E-03
AKAP17A	203624_at	-0.419	0.747943	3.96E-03
DCLRE1B	219490_s_at	-0.419	0.747943	1.02E-03
EXOSC1	218369_s_at	-0.419	0.747943	2.50E-03
FAH	202862_at	-0.419	0.747943	3.52E-03
FITM2	232186_at	-0.419	0.747943	5.15E-03
GNA11	213766_x_at	-0.419	0.747943	5.52E-04
IFNGR2	201642_at	-0.419	0.747943	4.15E-04
SREK1IP1	217608_at	-0.419	0.747943	4.97E-03
THOC6	218848_at	-0.419	0.747943	1.09E-03
UTRN	225093_at	-0.419	0.747943	8.61E-03
ZNF84	228630_at	-0.419	0.747943	4.18E-04
ACOX1	227962_at	-0.420	0.747425	1.91E-04
BTN2A2	205298_s_at	-0.420	0.747425	6.27E-04
KLHL15	226370_at	-0.420	0.747425	3.12E-03
PHF14	228095_at	-0.420	0.747425	7.31E-03
RBBP8	203344_s_at	-0.420	0.747425	1.42E-04
SLC25A40	227012_at	-0.420	0.747425	7.67E-03
WDR13	222138_s_at	-0.420	0.747425	4.83E-04
CBL	225231_at	-0.421	0.746907	4.47E-03
CHAF1A	203975_s_at	-0.421	0.746907	5.62E-03
EXOC5	228418_at	-0.421	0.746907	3.59E-03
ING1	208415_x_at	-0.421	0.746907	8.02E-03
MEIS1	204069_at	-0.421	0.746907	2.67E-03
WWP1	212638_s_at	-0.421	0.746907	1.78E-03
AGPAT1	215535_s_at	-0.422	0.746389	6.61E-03
DDX6	225549_at	-0.422	0.746389	1.42E-04
LRP5	209468_at	-0.422	0.746389	7.39E-03
MPG	203686_at	-0.422	0.746389	8.17E-03
SLC26A11	226679_at	-0.422	0.746389	1.28E-03
TP53TG5	207482_at	-0.422	0.746389	6.82E-03
PKIG	202732_at	-0.423	0.745872	8.78E-04
RPL13	229590_at	-0.423	0.745872	1.73E-03
RRM1	201476_s_at	-0.423	0.745872	2.63E-03
SLCO3A1	219229_at	-0.423	0.745872	1.07E-03
TACSTD2	202286_s_at	-0.423	0.745872	6.21E-03
KCTD12	212192_at	-0.424	0.745355	5.40E-03
MTMR2	203211_s_at	-0.424	0.745355	4.24E-03
RAB3B	205924_at	-0.424	0.745355	4.35E-04
HTRA2	203089_s_at	-0.425	0.744839	1.45E-04
LIMD1	222762_x_at	-0.425	0.744839	3.65E-03
MMD	203414_at	-0.425	0.744839	1.03E-03
SAC3D1	205449_at	-0.425	0.744839	3.15E-03
SAR1A	201542_at	-0.425	0.744839	5.25E-04
SDCCAG8	227785_at	-0.425	0.744839	7.27E-03
SLC2A4RG	222650_s_at	-0.425	0.744839	4.24E-03
SNRNP27	212438_at	-0.425	0.744839	4.19E-03
TBC1D1	212350_at	-0.425	0.744839	4.26E-04
GDI2	200008_s_at	-0.426	0.744323	1.26E-03
IFT43	226195_at	-0.426	0.744323	6.22E-04
RWDD3	205087_at	-0.426	0.744323	3.25E-03
BCKDHA	202331_at	-0.427	0.743807	8.46E-05
GSTCD	235387_at	-0.427	0.743807	1.97E-03
LINC00094	213788_s_at	-0.427	0.743807	9.37E-04
POLD2	201115_at	-0.427	0.743807	3.03E-03
SLC6A11	207048_at	-0.427	0.743807	4.54E-03
SP3	213168_at	-0.427	0.743807	3.37E-04
ATP2A2	212361_s_at	-0.428	0.743291	1.21E-03
HLA-G	210514_x_at	-0.428	0.743291	4.09E-04
PTGIS	208131_s_at	-0.428	0.743291	1.19E-03
AKAP7	211172_x_at	-0.429	0.742776	6.33E-04
ATPAF2	213057_at	-0.429	0.742776	6.13E-04
CKAP2	1554264_at	-0.429	0.742776	7.04E-03
MDFIC	211675_s_at	-0.429	0.742776	6.38E-03
MTMR4	214268_s_at	-0.429	0.742776	3.15E-03
PLXNA3	203623_at	-0.429	0.742776	1.09E-03
SNRNP25	218493_at	-0.429	0.742776	9.22E-04
USP49	229351_at	-0.429	0.742776	1.98E-03
GJA5	226701_at	-0.430	0.742262	1.29E-03
GM2A	35820_at	-0.430	0.742262	3.60E-04
RCOR1	212612_at	-0.430	0.742262	1.24E-03
ACAD10	219986_s_at	-0.431	0.741747	5.88E-04
COL8A1	226237_at	-0.431	0.741747	1.61E-03
ETNK1	225290_at	-0.431	0.741747	8.00E-03
FNIP2	225924_at	-0.431	0.741747	4.51E-04
GCC2	202832_at	-0.431	0.741747	3.80E-03
GTPBP1	219357_at	-0.431	0.741747	3.34E-04
MDM1	213761_at	-0.431	0.741747	4.42E-03
PYGO2	239666_at	-0.431	0.741747	1.10E-03
SQLE	213562_s_at	-0.431	0.741747	3.30E-03
DNM1	217341_at	-0.432	0.741234	8.63E-04
GOLGA6L9 (includes others)	213212_x_at	-0.432	0.741234	3.18E-04
GYPC	202947_s_at	-0.432	0.741234	1.68E-03
MAML1	202360_at	-0.432	0.741234	4.91E-04
PLXNA4	1562240_at	-0.432	0.741234	3.17E-03
SMC5	212927_at	-0.432	0.741234	1.45E-03
VPS16	203459_s_at	-0.432	0.741234	6.86E-04
ICAM5	206906_at	-0.433	0.74072	4.72E-03
MYBL2	201710_at	-0.433	0.74072	6.22E-03
NCAPD3	212789_at	-0.433	0.74072	3.05E-04
NEDD9	202149_at	-0.433	0.74072	3.44E-03
FZD5	221245_s_at	-0.434	0.740207	1.47E-03
IL20RA	240396_at	-0.434	0.740207	1.20E-03
MCM3	201555_at	-0.434	0.740207	1.48E-03
NONO	208698_s_at	-0.434	0.740207	1.66E-03
OSBPL8	212582_at	-0.434	0.740207	1.47E-03
TMEM123	211967_at	-0.434	0.740207	4.08E-04
ACTR6	218395_at	-0.435	0.739694	5.88E-04
CELSR2	36499_at	-0.435	0.739694	4.42E-04
CENPU	218883_s_at	-0.435	0.739694	2.52E-04
FBXO40	222954_at	-0.435	0.739694	7.25E-03
PAPOLG	222273_at	-0.435	0.739694	7.19E-03
RUNX2	236859_at	-0.435	0.739694	3.70E-03
TMEFF1	205122_at	-0.435	0.739694	6.32E-03
ASB3/GPR75-ASB3	232515_at	-0.436	0.739181	2.25E-03
CMC1	228283_at	-0.436	0.739181	1.04E-03
MED13L	212209_at	-0.436	0.739181	1.26E-03
MICA	205905_s_at	-0.436	0.739181	4.99E-04
CCDC115	224946_s_at	-0.437	0.738669	2.98E-04
CPSF1	33132_at	-0.437	0.738669	1.51E-03
DAXX	216038_x_at	-0.437	0.738669	2.97E-03
GDE1	202593_s_at	-0.437	0.738669	1.64E-03
IQSEC2	229840_at	-0.437	0.738669	3.99E-03
KLHL2	219157_at	-0.437	0.738669	2.42E-03
SLC50A1	219125_s_at	-0.437	0.738669	7.49E-04
SMARCE1	211988_at	-0.437	0.738669	4.22E-04
TMC5	240303_at	-0.437	0.738669	4.58E-03
UBAC2	224298_s_at	-0.437	0.738669	1.57E-03
CDC42SE2	224709_s_at	-0.438	0.738157	2.36E-04
TRAPPC2	219351_at	-0.438	0.738157	8.25E-04
ZCCHC11	212704_at	-0.438	0.738157	5.82E-04
ATP5G2	208764_s_at	-0.439	0.737646	2.00E-04
DNASE1L1	203912_s_at	-0.439	0.737646	2.56E-03
GOLIM4	238002_at	-0.439	0.737646	1.50E-03
MOXD1	209708_at	-0.439	0.737646	2.77E-03
NEU1	208926_at	-0.439	0.737646	3.32E-03
RNASET2	217983_s_at	-0.439	0.737646	8.27E-04
RPAIN	228183_s_at	-0.439	0.737646	3.03E-04
SEPW1	201194_at	-0.439	0.737646	3.23E-04
ST7L	230079_at	-0.439	0.737646	4.01E-03
UGP2	205480_s_at	-0.439	0.737646	1.54E-04
ZNF7	205089_at	-0.439	0.737646	4.60E-03
CALD1	201617_x_at	-0.440	0.737135	5.86E-03
FDPS	201275_at	-0.440	0.737135	5.17E-04
GSTM2	204418_x_at	-0.440	0.737135	6.58E-04
KNOP1	213237_at	-0.440	0.737135	8.78E-04
KRT3	217325_at	-0.440	0.737135	1.03E-03
LRP10	227252_at	-0.440	0.737135	4.82E-04
LRRC20	218550_s_at	-0.440	0.737135	2.22E-03
SLC13A3	205244_s_at	-0.440	0.737135	1.09E-03
SNX29	232485_at	-0.440	0.737135	7.08E-03
TTC17	224852_at	-0.440	0.737135	2.77E-03
CDK5RAP3	218740_s_at	-0.441	0.736624	1.04E-03
JMJD6	215233_at	-0.441	0.736624	4.26E-04
TMCO3	226050_at	-0.441	0.736624	5.19E-04
ANTXR1	224694_at	-0.442	0.736113	1.45E-03
MSH6	211450_s_at	-0.442	0.736113	1.12E-03
PDLIM7	214122_at	-0.442	0.736113	1.69E-03
PHYH	203335_at	-0.442	0.736113	9.70E-04
STAU2	1554686_at	-0.442	0.736113	5.65E-04
ZNF227	227689_at	-0.442	0.736113	3.67E-03
ARAP1	212516_at	-0.443	0.735603	2.63E-04
CDC7	204510_at	-0.443	0.735603	1.03E-03
FAM167B	234879_at	-0.443	0.735603	2.77E-03
PGD	201118_at	-0.443	0.735603	2.41E-04
RPS6KA1	203379_at	-0.443	0.735603	4.04E-04
COX6B2	1553367_a_at	-0.444	0.735094	1.44E-03
GABPA	227428_at	-0.444	0.735094	3.11E-03
HOOK2	218780_at	-0.444	0.735094	5.51E-03
NASP	201970_s_at	-0.444	0.735094	5.09E-04
PDK2	202590_s_at	-0.444	0.735094	8.56E-04
PIGF	205078_at	-0.444	0.735094	6.56E-04
SNX5	222417_s_at	-0.444	0.735094	3.18E-04
CAND1	208838_at	-0.445	0.734584	8.83E-04
FKBP2	203391_at	-0.445	0.734584	2.22E-03
GINS2	221521_s_at	-0.445	0.734584	2.52E-04
ALKBH6	225969_at	-0.446	0.734075	3.76E-03
GNAI1	227692_at	-0.446	0.734075	1.19E-03
KIAA1147	223162_s_at	-0.446	0.734075	4.79E-04
PELI1	218319_at	-0.446	0.734075	5.48E-03
WHSC1	223472_at	-0.446	0.734075	7.71E-04
MUM1	221290_s_at	-0.447	0.733567	2.44E-03
TP53AIP1	220403_s_at	-0.447	0.733567	6.31E-04
ATP11C	226785_at	-0.448	0.733058	4.58E-03
GBE1	203282_at	-0.448	0.733058	4.44E-04
PEX3	203969_at	-0.448	0.733058	8.27E-04
TPST2	204079_at	-0.448	0.733058	8.27E-04
GABARAPL2	209046_s_at	-0.449	0.73255	1.44E-04
KPNA6	226976_at	-0.449	0.73255	9.42E-04
NDUFB10	223112_s_at	-0.449	0.73255	2.93E-04
SEMA3B	203070_at	-0.449	0.73255	3.31E-03
ZNF507	226327_at	-0.449	0.73255	1.02E-03
ANKLE2	212200_at	-0.450	0.732043	4.45E-04
CHD3	208807_s_at	-0.450	0.732043	1.57E-03
DEPDC1B	226980_at	-0.450	0.732043	5.78E-03
HSDL2	209513_s_at	-0.450	0.732043	9.39E-04
MTA1	211783_s_at	-0.450	0.732043	4.04E-04
OXTR	206825_at	-0.450	0.732043	8.00E-03
PLIN4	228409_at	-0.450	0.732043	4.21E-03
S1PR5	230464_at	-0.450	0.732043	5.15E-03
STAU1	211505_s_at	-0.450	0.732043	1.15E-03
TM2D3	1552426_a_at	-0.450	0.732043	5.78E-04
CSDE1	222975_s_at	-0.451	0.731536	5.15E-03
DUT	209932_s_at	-0.451	0.731536	2.41E-04
EPB41L4A-AS1	225698_at	-0.451	0.731536	5.17E-03
FAM160B1	226155_at	-0.451	0.731536	5.14E-04
METTL10	215061_at	-0.451	0.731536	1.86E-03
PKN2	212628_at	-0.451	0.731536	2.31E-03
RHOBTB3	202976_s_at	-0.451	0.731536	1.41E-04
ATP6V1B1	1554847_at	-0.452	0.731029	3.85E-03
CST3	201360_at	-0.452	0.731029	3.06E-03
PIK3CB	212688_at	-0.452	0.731029	5.03E-04
PTPRS	226571_s_at	-0.452	0.731029	1.15E-03
AZI2	218043_s_at	-0.453	0.730522	4.24E-03
LYSMD1	232283_at	-0.453	0.730522	1.77E-04
SAFB2	203280_at	-0.453	0.730522	7.38E-03
CAMK2N1	218309_at	-0.454	0.730016	1.72E-04
FCN2	207804_s_at	-0.454	0.730016	3.97E-03
RBP4	219140_s_at	-0.454	0.730016	8.57E-03
SUN1	212074_at	-0.454	0.730016	3.10E-03
AKR7A3	206469_x_at	-0.455	0.72951	3.37E-04
GID8	218448_at	-0.455	0.72951	4.08E-04
MEOX1	205619_s_at	-0.455	0.72951	4.76E-03
PTGFR	207177_at	-0.455	0.72951	2.32E-03
SLC35A5	218519_at	-0.455	0.72951	9.47E-04
TRAF7	223031_s_at	-0.455	0.72951	5.47E-03
ZFYVE1	223387_at	-0.455	0.72951	2.61E-04
ASIC1	37953_s_at	-0.456	0.729005	1.94E-04
ATP2C1	209935_at	-0.456	0.729005	8.04E-03
C2orf49	226951_at	-0.456	0.729005	3.04E-04
GNG7	228831_s_at	-0.456	0.729005	5.20E-04
KIAA0319L	222468_at	-0.456	0.729005	5.29E-04
MAD2L2	223234_at	-0.456	0.729005	4.94E-04
MFGE8	210605_s_at	-0.456	0.729005	8.14E-05
MSL1	224765_at	-0.456	0.729005	1.19E-04
NOA1	223157_at	-0.456	0.729005	3.55E-04
SLC2A12	244353_s_at	-0.456	0.729005	5.78E-03
ELOVL5	208788_at	-0.457	0.7285	7.30E-05
FCER1A	1562537_at	-0.457	0.7285	3.99E-04
MIER1	225475_at	-0.457	0.7285	1.62E-04
NMRK2	221051_s_at	-0.457	0.7285	5.90E-03
RCN2	201485_s_at	-0.457	0.7285	1.94E-03
SNN	218032_at	-0.457	0.7285	1.16E-03
SVIP	226278_at	-0.457	0.7285	4.27E-03
UCP2	208998_at	-0.457	0.7285	4.14E-04
ARID1B	1566991_at	-0.458	0.727995	5.74E-03
AXIN2	222696_at	-0.458	0.727995	9.31E-04
GOLGA7	1554167_a_at	-0.458	0.727995	7.50E-04
LAMP1	201551_s_at	-0.458	0.727995	3.77E-03
TM7SF2	210130_s_at	-0.458	0.727995	5.25E-03
FANK1	232968_at	-0.459	0.72749	4.45E-04
GNB2	200852_x_at	-0.459	0.72749	2.84E-03
IL36A	221404_at	-0.459	0.72749	6.24E-03
TRIM3	213885_at	-0.459	0.72749	4.76E-03
BAG4	228189_at	-0.460	0.726986	8.75E-04
FOXK1	226715_at	-0.460	0.726986	3.70E-03
HNRNPF	201376_s_at	-0.460	0.726986	2.07E-03
LRP4	212850_s_at	-0.460	0.726986	1.19E-03
TNFRSF10C	234195_at	-0.460	0.726986	7.36E-04
WDR26	224897_at	-0.460	0.726986	1.74E-03
BTD	204167_at	-0.461	0.726483	4.26E-03
MVB12B	222241_at	-0.461	0.726483	8.11E-03
NFIA	230958_s_at	-0.461	0.726483	1.12E-03
PYDC1	243722_at	-0.461	0.726483	2.81E-03
SORBS1	211705_s_at	-0.461	0.726483	7.71E-03
TRPM4	219360_s_at	-0.461	0.726483	3.14E-04
ULBP2	238542_at	-0.461	0.726483	2.23E-04
CREBL2	201990_s_at	-0.462	0.725979	4.47E-04
CTSD	200766_at	-0.462	0.725979	6.47E-03
CYTH3	225147_at	-0.462	0.725979	5.12E-04
PIH1D1	217872_at	-0.462	0.725979	6.99E-05
POU4F1	211341_at	-0.462	0.725979	6.51E-04
PPP1R7	213465_s_at	-0.462	0.725979	1.41E-03
RPL28	213223_at	-0.462	0.725979	2.40E-04
SHMT1	209980_s_at	-0.462	0.725979	3.21E-03
DDX3Y	205001_s_at	-0.463	0.725476	2.61E-03
HAX1	244865_at	-0.463	0.725476	2.83E-03
LIMS1	212687_at	-0.463	0.725476	1.82E-04
SLC36A4	230874_at	-0.463	0.725476	2.94E-03
YWHAE	210317_s_at	-0.463	0.725476	5.34E-03
ZMYM2	226512_at	-0.463	0.725476	2.91E-03
ARFGAP2	235734_at	-0.464	0.724973	6.49E-04
CCM2	223164_at	-0.464	0.724973	1.55E-03
CNOT2	222182_s_at	-0.464	0.724973	7.94E-04
FCGRT	218831_s_at	-0.464	0.724973	9.36E-04
FN1	212464_s_at	-0.464	0.724973	1.17E-04
RHNO1	225836_s_at	-0.464	0.724973	1.73E-03
SLC37A4	202830_s_at	-0.464	0.724973	1.33E-04
SOS2	212870_at	-0.464	0.724973	4.14E-04
ZNF16	219548_at	-0.464	0.724973	7.60E-04
CRELD1	203368_at	-0.465	0.724471	3.29E-03
GRIN3A	233171_at	-0.465	0.724471	1.90E-03
MKL1	215291_at	-0.465	0.724471	1.50E-03
ATP11B	212536_at	-0.466	0.723969	7.07E-03
GNB5	204000_at	-0.466	0.723969	3.01E-04
MPV17	203466_at	-0.466	0.723969	1.79E-04
PDIA5	203857_s_at	-0.466	0.723969	4.21E-04
PPP2R5C	214083_at	-0.466	0.723969	5.51E-03
AGO1	239036_at	-0.467	0.723467	1.90E-04
CDKN2D	210240_s_at	-0.467	0.723467	2.15E-03
DENND4C	226867_at	-0.467	0.723467	6.45E-04
FRZB	231273_x_at	-0.467	0.723467	2.19E-03
HDHD2	223155_at	-0.467	0.723467	1.29E-04
LINC00847	1556180_at	-0.467	0.723467	1.01E-03
MLLT6	224784_at	-0.467	0.723467	1.63E-03
SERPING1	200986_at	-0.467	0.723467	8.25E-03
SNAP23	209131_s_at	-0.467	0.723467	1.34E-03
YY1AP1	217836_s_at	-0.467	0.723467	2.29E-04
ABCB1	209994_s_at	-0.468	0.722966	4.79E-03
CCSAP	225904_at	-0.468	0.722966	7.88E-04
HMGXB4	212597_s_at	-0.468	0.722966	2.30E-04
IQCA1	238584_at	-0.468	0.722966	3.84E-03
NQO2	203814_s_at	-0.468	0.722966	3.84E-04
TMOD3	223077_at	-0.468	0.722966	1.31E-03
ANP32E	221505_at	-0.469	0.722465	5.58E-04
CAPS	226424_at	-0.469	0.722465	5.41E-03
IP6K2	223165_s_at	-0.469	0.722465	1.46E-03
POMZP3	204148_s_at	-0.469	0.722465	3.22E-03
SNX4	205329_s_at	-0.469	0.722465	2.55E-03
STK19	204090_at	-0.469	0.722465	7.73E-04
ZDHHC17	212982_at	-0.469	0.722465	1.15E-04
CPZ	211062_s_at	-0.470	0.721965	1.21E-03
NBR1	201384_s_at	-0.470	0.721965	2.90E-04
NFATC4	213345_at	-0.470	0.721965	3.48E-04
OVOS2	228245_s_at	-0.470	0.721965	3.66E-03
SLBP	206052_s_at	-0.470	0.721965	2.41E-04
SSTR5	214555_at	-0.470	0.721965	2.07E-03
STX4	229395_at	-0.470	0.721965	4.74E-03
SULT1A3/SULT1A4	209607_x_at	-0.470	0.721965	2.02E-04
TMEM2	218113_at	-0.470	0.721965	1.34E-03
TMTC1	226322_at	-0.470	0.721965	1.98E-04
BSG	208677_s_at	-0.471	0.721464	4.21E-04
CASC4	224619_at	-0.471	0.721464	6.86E-04
CDH23	232845_at	-0.471	0.721464	2.78E-03
CTIF	204303_s_at	-0.471	0.721464	7.40E-04
SLC39A7	202667_s_at	-0.471	0.721464	5.34E-04
UBE2E3	210024_s_at	-0.471	0.721464	1.24E-04
CCDC167	225723_at	-0.472	0.720964	1.22E-03
CCNT1	225493_at	-0.472	0.720964	2.40E-04
CRIPT	227942_s_at	-0.472	0.720964	1.44E-04
LRRC23	206076_at	-0.472	0.720964	2.20E-03
MTUS1	239576_at	-0.472	0.720964	1.93E-03
TMUB2	218419_s_at	-0.472	0.720964	2.57E-03
WNT6	221609_s_at	-0.472	0.720964	1.54E-03
ANKRD53	215759_at	-0.473	0.720465	6.56E-03
CDS2	228456_s_at	-0.473	0.720465	2.68E-04
GDPD3	219722_s_at	-0.473	0.720465	1.98E-03
GNA13	227539_at	-0.473	0.720465	5.31E-04
IDS	212221_x_at	-0.473	0.720465	2.23E-04
JAZF1	225798_at	-0.473	0.720465	1.93E-03
RNPEP	208270_s_at	-0.473	0.720465	3.88E-04
TGOLN2	212040_at	-0.473	0.720465	1.77E-03
XRN1	233632_s_at	-0.473	0.720465	2.59E-03
TP53I11	214667_s_at	-0.474	0.719966	2.69E-03
ATG14	204568_at	-0.475	0.719467	3.71E-04
CSTF2T	212905_at	-0.475	0.719467	6.11E-04
DDT	202929_s_at	-0.475	0.719467	3.05E-04
EPHB4	202894_at	-0.475	0.719467	6.83E-04
LOC100507477	1555868_at	-0.475	0.719467	3.59E-03
MYO1C	225080_at	-0.475	0.719467	1.59E-04
SLC17A5	223441_at	-0.475	0.719467	1.02E-03
TNRC6B	213254_at	-0.475	0.719467	7.84E-03
WWTR1	202133_at	-0.475	0.719467	4.60E-03
CDK2AP2	203252_at	-0.476	0.718968	6.54E-04
SIVA1	203489_at	-0.476	0.718968	1.80E-04
ATG9A	202492_at	-0.477	0.71847	1.11E-03
COPG1	217749_at	-0.477	0.71847	5.79E-04
EBP	202735_at	-0.477	0.71847	1.63E-03
EIF3L	217719_at	-0.477	0.71847	2.19E-04
EPS15L1	232438_at	-0.477	0.71847	2.16E-03
PPP3CA	202429_s_at	-0.477	0.71847	3.20E-04
RAD54B	219494_at	-0.477	0.71847	2.74E-03
CDK5RAP2	233540_s_at	-0.478	0.717972	1.32E-03
JADE1	235024_at	-0.478	0.717972	2.51E-03
MARCH8	221824_s_at	-0.478	0.717972	3.80E-03
NDE1	227249_at	-0.478	0.717972	4.66E-04
PHF6	225501_at	-0.478	0.717972	4.06E-03
RHOT1	218323_at	-0.478	0.717972	1.20E-03
AP3S2	213215_at	-0.479	0.717475	5.25E-03
FTO	209702_at	-0.479	0.717475	1.02E-04
HLA-DPB1	201137_s_at	-0.479	0.717475	2.88E-03
KLK4	231782_s_at	-0.479	0.717475	9.39E-04
LIG1	202726_at	-0.479	0.717475	9.64E-04
LIMD2	218600_at	-0.479	0.717475	3.42E-03
RARRES2	209496_at	-0.479	0.717475	1.16E-03
RECQL4	213520_at	-0.479	0.717475	9.30E-04
CSGALNACT1	219049_at	-0.480	0.716978	4.68E-04
LACTB2	222714_s_at	-0.480	0.716978	2.77E-03
SSR1	225435_at	-0.480	0.716978	2.91E-04
ST6GALNAC2	204542_at	-0.480	0.716978	6.64E-03
TMEM101	225004_at	-0.480	0.716978	5.73E-03
ABTB1	229164_s_at	-0.481	0.716481	9.44E-05
CTSV	210074_at	-0.481	0.716481	7.75E-04
SGSM2	217538_at	-0.481	0.716481	2.50E-03
UBE2R2	226954_at	-0.481	0.716481	4.04E-04
WASH1	225995_x_at	-0.481	0.716481	1.30E-03
CRTAP	226656_at	-0.482	0.715984	1.19E-03
DNAJB14	226399_at	-0.482	0.715984	6.69E-04
EXOC3L4	230677_at	-0.482	0.715984	5.36E-03
HFE2	228621_at	-0.482	0.715984	2.08E-04
KDM4B	212495_at	-0.482	0.715984	8.33E-04
LYRM4	222672_at	-0.482	0.715984	2.89E-03
ROR2	205578_at	-0.482	0.715984	2.44E-03
SPAG11B	1553582_a_at	-0.482	0.715984	7.61E-03
ANPEP	234458_at	-0.483	0.715488	7.26E-03
GFER	204660_at	-0.483	0.715488	1.44E-03
IGFLR1	219690_at	-0.483	0.715488	3.08E-03
MAGED2	213627_at	-0.483	0.715488	4.32E-04
MKRN1	209845_at	-0.483	0.715488	2.72E-03
PGAP1	213469_at	-0.483	0.715488	3.08E-03
SARNP	224914_s_at	-0.483	0.715488	1.20E-04
SNX16	229618_at	-0.483	0.715488	1.58E-03
CIRBP	225191_at	-0.484	0.714992	8.60E-04
CPPED1	218610_s_at	-0.484	0.714992	7.27E-03
IL11RA	204773_at	-0.484	0.714992	5.22E-04
VKORC1	217949_s_at	-0.484	0.714992	3.72E-04
CCDC174	1558094_s_at	-0.485	0.714497	3.21E-03
CORT	210182_at	-0.485	0.714497	2.05E-04
DDOST	208674_x_at	-0.485	0.714497	3.81E-04
ATF6	231927_at	-0.486	0.714002	1.83E-04
FENDRR	242332_at	-0.486	0.714002	8.75E-04
GAB2	203853_s_at	-0.486	0.714002	1.17E-03
KATNA1	205526_s_at	-0.486	0.714002	9.24E-04
PRKAB2	225278_at	-0.486	0.714002	1.10E-03
RBM4	227979_at	-0.486	0.714002	7.98E-04
RBM17	221309_at	-0.486	0.714002	2.44E-03
TONSL	207137_at	-0.486	0.714002	7.08E-03
CALCA	210728_s_at	-0.487	0.713507	1.10E-03
HADH	201036_s_at	-0.487	0.713507	2.57E-04
LILRA1	207872_s_at	-0.487	0.713507	5.68E-03
ORMDL1	227548_at	-0.487	0.713507	2.62E-03
RCBTB1	218352_at	-0.487	0.713507	3.29E-03
B4GALT5	221485_at	-0.488	0.713013	3.70E-04
CES2	209667_at	-0.488	0.713013	5.15E-04
CKLF	221058_s_at	-0.488	0.713013	9.11E-04
LMAN2	200805_at	-0.488	0.713013	7.18E-04
PGK1	217356_s_at	-0.488	0.713013	4.86E-04
HACE1	227471_at	-0.489	0.712519	9.88E-04
LIN37	232534_at	-0.489	0.712519	1.14E-03
MMP28	239272_at	-0.489	0.712519	1.69E-03
RASGRP4	231328_s_at	-0.489	0.712519	6.30E-03
COPG2	223457_at	-0.490	0.712025	1.44E-04
ENAH	222434_at	-0.490	0.712025	5.04E-03
NIPAL3	225876_at	-0.490	0.712025	1.72E-03
PLOD2	202619_s_at	-0.490	0.712025	2.50E-03
RSBN1	222791_at	-0.490	0.712025	6.54E-03
SCML1	218793_s_at	-0.490	0.712025	9.37E-04
SPOCK1	202363_at	-0.490	0.712025	2.95E-04
TET1	228906_at	-0.490	0.712025	9.58E-05
YBX3	201161_s_at	-0.490	0.712025	8.73E-04
ANAPC5	235926_at	-0.491	0.711532	2.88E-03
CAPRIN1	226285_at	-0.491	0.711532	1.38E-03
DSTN	201021_s_at	-0.491	0.711532	3.21E-04
LOXL1	203570_at	-0.491	0.711532	3.03E-04
NAA38	224512_s_at	-0.491	0.711532	2.75E-04
PSME1	200814_at	-0.491	0.711532	4.12E-05
RSPH3	223713_at	-0.491	0.711532	2.59E-03
UBR7	218108_at	-0.491	0.711532	3.14E-04
VAMP3	201337_s_at	-0.491	0.711532	7.61E-03
AHR	202820_at	-0.492	0.711039	9.17E-04
ITGA7	216331_at	-0.492	0.711039	2.55E-03
MCAM	211042_x_at	-0.492	0.711039	1.54E-04
PCOLCE	202465_at	-0.492	0.711039	5.70E-03
TUT1	218965_s_at	-0.492	0.711039	4.79E-03
AMICA1	228094_at	-0.493	0.710546	2.42E-03
EED	210656_at	-0.493	0.710546	6.76E-03
EFEMP1	201843_s_at	-0.493	0.710546	5.04E-04
EIF4E2	213571_s_at	-0.493	0.710546	3.72E-04
MORF4L1	221381_s_at	-0.493	0.710546	2.99E-04
NDFIP1	222423_at	-0.493	0.710546	6.53E-04
PFKL	201102_s_at	-0.493	0.710546	6.49E-04
SRSF5	203380_x_at	-0.493	0.710546	9.54E-05
DVL3	201908_at	-0.494	0.710054	3.05E-04
HEATR6	65493_at	-0.494	0.710054	2.56E-03
LSS	211018_at	-0.494	0.710054	2.08E-03
PPT1	200975_at	-0.494	0.710054	3.96E-04
SERINC1	208671_at	-0.494	0.710054	6.91E-05
SLC46A1	1558703_at	-0.494	0.710054	2.99E-03
UFSP2	218449_at	-0.494	0.710054	1.49E-03
FLCN	243062_at	-0.495	0.709562	8.00E-03
PSIP1	205961_s_at	-0.495	0.709562	4.09E-04
STX10	212625_at	-0.495	0.709562	2.41E-04
UBE2V1	223186_at	-0.495	0.709562	4.70E-04
ZNF44	228718_at	-0.495	0.709562	1.49E-03
CAP2	212554_at	-0.496	0.70907	1.15E-04
CYP51A1	202314_at	-0.496	0.70907	2.62E-04
GPX3	214091_s_at	-0.496	0.70907	4.01E-03
SEP15	200902_at	-0.496	0.70907	1.23E-03
TTLL9	234337_at	-0.496	0.70907	3.38E-03
WDR48	221735_at	-0.496	0.70907	1.42E-04
ATP5L	208745_at	-0.497	0.708579	6.58E-04
PPP4R2	226317_at	-0.497	0.708579	4.51E-03
KLHL10	1552424_at	-0.498	0.708088	3.19E-03
TNFRSF14	209354_at	-0.498	0.708088	3.56E-03
ADA	216705_s_at	-0.499	0.707597	1.55E-03
COQ2	213379_at	-0.499	0.707597	6.10E-05
DGAT1	203669_s_at	-0.499	0.707597	6.02E-04
DNAJC22	220441_at	-0.499	0.707597	1.11E-03
H2AFX	205436_s_at	-0.499	0.707597	9.49E-05
MVP	202180_s_at	-0.499	0.707597	7.87E-04
PDGFC	218718_at	-0.499	0.707597	9.98E-04
WEE1	212533_at	-0.499	0.707597	2.08E-04
NTN4	223315_at	-0.500	0.707107	1.98E-03
OCEL1	205441_at	-0.500	0.707107	8.57E-04
PARP2	214086_s_at	-0.500	0.707107	1.98E-04
SV2A	203069_at	-0.500	0.707107	2.45E-04
TOPBP1	202633_at	-0.500	0.707107	4.47E-04
TOR1AIP2	225880_at	-0.500	0.707107	9.55E-04
APBB1	202652_at	-0.501	0.706617	1.01E-04
CFI	203854_at	-0.501	0.706617	2.41E-04
CMTM4	224998_at	-0.501	0.706617	6.57E-05
CYB5R3	1554574_a_at	-0.501	0.706617	5.04E-04
EDEM2	218282_at	-0.501	0.706617	1.85E-03
HMG20A	218152_at	-0.501	0.706617	2.55E-04
RPN2	208689_s_at	-0.501	0.706617	1.90E-04
SH3GLB1	209090_s_at	-0.501	0.706617	1.55E-04
SPTLC2	203128_at	-0.501	0.706617	3.37E-03
ST5	202440_s_at	-0.501	0.706617	9.19E-05
CNKSR1	204740_at	-0.502	0.706127	5.86E-03
CXorf56	219805_at	-0.502	0.706127	5.56E-05
GPI	208308_s_at	-0.502	0.706127	4.47E-04
H2AFJ	225245_x_at	-0.502	0.706127	1.88E-04
HES4	227347_x_at	-0.502	0.706127	8.37E-05
LXN	218729_at	-0.502	0.706127	1.01E-03
MYCN	234169_at	-0.502	0.706127	3.52E-03
NADSYN1	218840_s_at	-0.502	0.706127	7.65E-03
PRKCSH	200707_at	-0.502	0.706127	3.10E-03
PRKRA	209139_s_at	-0.502	0.706127	1.65E-04
RGS14	211021_s_at	-0.502	0.706127	5.06E-03
IFI16	208966_x_at	-0.503	0.705638	2.19E-04
NPRL2	203246_s_at	-0.503	0.705638	7.23E-04
NUDCD2	226642_s_at	-0.503	0.705638	1.00E-03
TRAPPC2P1	209751_s_at	-0.503	0.705638	6.69E-04
ZNF555	1556187_at	-0.503	0.705638	1.31E-03
ARPC5	1555797_a_at	-0.504	0.705149	2.01E-03
AS3MT	223652_at	-0.504	0.705149	3.63E-04
CSTF3	229666_s_at	-0.504	0.705149	6.41E-05
CUEDC2	218097_s_at	-0.504	0.705149	1.27E-04
ILF3	217805_at	-0.504	0.705149	1.17E-03
MAST2	215661_at	-0.504	0.705149	7.77E-04
MGME1	225890_at	-0.504	0.705149	2.25E-04
NSMCE1	224666_at	-0.504	0.705149	6.11E-04
STK11	231017_at	-0.504	0.705149	4.29E-03
TMEM44	228054_at	-0.504	0.705149	3.90E-03
ADAMTSL4	226071_at	-0.505	0.70466	1.60E-03
DGCR2	214198_s_at	-0.505	0.70466	2.22E-04
MGST2	204168_at	-0.505	0.70466	2.16E-04
OSR2	213568_at	-0.505	0.70466	3.44E-03
PAIP2	222983_s_at	-0.505	0.70466	9.42E-05
RB1	203132_at	-0.505	0.70466	1.13E-03
DNAL4	204008_at	-0.506	0.704172	3.74E-04
FAM162A	224345_x_at	-0.506	0.704172	1.01E-04
GATAD2B	238076_at	-0.506	0.704172	5.75E-03
GPC1	202755_s_at	-0.506	0.704172	2.25E-03
QKI	212636_at	-0.506	0.704172	6.27E-04
RAB33B	221014_s_at	-0.506	0.704172	9.68E-04
RALGPS1	204199_at	-0.506	0.704172	1.32E-03
WDR27	228326_at	-0.506	0.704172	2.22E-03
FOXJ1	205906_at	-0.507	0.703684	6.24E-03
GRTP1	229377_at	-0.507	0.703684	6.93E-03
KDM5B	211202_s_at	-0.507	0.703684	8.49E-05
PEX13	235093_at	-0.507	0.703684	2.49E-04
ST3GAL4	203759_at	-0.507	0.703684	2.52E-03
BOLA1	219345_at	-0.508	0.703197	2.71E-03
CASR	240886_at	-0.508	0.703197	2.52E-03
CLK1	214683_s_at	-0.508	0.703197	2.11E-03
FLT3LG	210607_at	-0.508	0.703197	2.15E-03
OSBPL7	227946_at	-0.508	0.703197	1.03E-03
RXRA	202449_s_at	-0.508	0.703197	3.36E-04
ZSCAN2	231188_at	-0.508	0.703197	9.98E-04
DPY19L1	212792_at	-0.509	0.702709	5.82E-04
WDR34	224715_at	-0.509	0.702709	9.85E-05
COL9A3	204724_s_at	-0.510	0.702222	4.52E-03
FBXO11	203255_at	-0.510	0.702222	5.36E-03
FSTL1	230744_at	-0.510	0.702222	5.07E-03
ITFG1	221449_s_at	-0.510	0.702222	2.40E-04
RALGDS	209050_s_at	-0.510	0.702222	5.67E-04
SNX7	205573_s_at	-0.510	0.702222	2.65E-04
ZNF256	223714_at	-0.510	0.702222	6.31E-04
DNASE2	214992_s_at	-0.511	0.701736	1.42E-03
FAM20B	202915_s_at	-0.511	0.701736	3.59E-04
GALNT11	219013_at	-0.511	0.701736	6.26E-04
GSDMD	218154_at	-0.511	0.701736	8.30E-05
ING2	205981_s_at	-0.511	0.701736	4.28E-04
PKP2	207717_s_at	-0.511	0.701736	1.48E-03
RANBP3	202639_s_at	-0.511	0.701736	5.76E-04
ATP6V1A	201972_at	-0.512	0.70125	2.29E-04
IER3IP1	223071_at	-0.512	0.70125	1.92E-04
MRPL43	224332_s_at	-0.512	0.70125	5.90E-04
ZER1	202456_s_at	-0.512	0.70125	4.41E-03
ECI1	209759_s_at	-0.513	0.700764	1.02E-04
EPS8L2	218180_s_at	-0.513	0.700764	3.74E-04
NR2C1	204791_at	-0.513	0.700764	1.15E-04
NT5DC2	1556894_at	-0.513	0.700764	1.15E-03
STOM	201061_s_at	-0.513	0.700764	2.05E-04
TSC22D4	208104_s_at	-0.513	0.700764	9.44E-05
GPBP1	223705_s_at	-0.514	0.700278	1.87E-04
NUTF2	228379_at	-0.514	0.700278	4.25E-04
RAD21	200608_s_at	-0.514	0.700278	2.19E-04
AKR1A1	201900_s_at	-0.515	0.699793	5.30E-05
CEP97	235918_x_at	-0.515	0.699793	5.56E-03
SMAD2	226563_at	-0.515	0.699793	2.08E-04
TPM2	212654_at	-0.515	0.699793	3.43E-04
CCDC117	225644_at	-0.516	0.699308	1.24E-03
CDK1	203214_x_at	-0.516	0.699308	8.15E-05
COPS2	202467_s_at	-0.516	0.699308	1.05E-04
FBXO21	212229_s_at	-0.516	0.699308	5.26E-04
H6PD	221892_at	-0.516	0.699308	3.25E-04
RAB31	217763_s_at	-0.516	0.699308	9.32E-04
RAD1	228535_at	-0.516	0.699308	9.85E-04
ADRA2C	206128_at	-0.517	0.698823	3.39E-03
GANAB	211934_x_at	-0.517	0.698823	6.98E-05
GMPR2	217990_at	-0.517	0.698823	4.21E-04
LRRC1	218816_at	-0.517	0.698823	1.48E-03
POLD3	212836_at	-0.517	0.698823	1.25E-04
SMAD1	227798_at	-0.517	0.698823	4.59E-04
CDC42SE1	229120_s_at	-0.518	0.698339	6.66E-04
NIPSNAP3A	224436_s_at	-0.518	0.698339	2.55E-04
RB1CC1	202033_s_at	-0.518	0.698339	4.06E-04
RNF141	226106_at	-0.518	0.698339	6.92E-04
ZNF700	223590_at	-0.518	0.698339	5.28E-03
B3GAT3	35179_at	-0.519	0.697855	4.22E-04
SPIN4	228654_at	-0.519	0.697855	3.16E-04
ZNF765	223897_at	-0.519	0.697855	5.09E-04
BBC3	211692_s_at	-0.520	0.697372	2.72E-03
FBXO9	212991_at	-0.520	0.697372	1.56E-03
CISD1	218597_s_at	-0.522	0.696406	2.05E-04
PGM3	221788_at	-0.522	0.696406	2.56E-04
RAC1	1567458_s_at	-0.522	0.696406	8.30E-04
SEMA3F	209730_at	-0.522	0.696406	5.39E-03
ZNF395	218149_s_at	-0.522	0.696406	3.25E-04
CACFD1	219223_at	-0.523	0.695923	3.32E-03
FBXL4	235450_at	-0.523	0.695923	5.95E-03
GBX2	210560_at	-0.523	0.695923	7.59E-03
GUCD1	223039_at	-0.523	0.695923	4.43E-04
NAB1	209272_at	-0.523	0.695923	5.31E-05
ULK1	209333_at	-0.523	0.695923	1.75E-03
WRB	202749_at	-0.523	0.695923	1.14E-04
ZFYVE16	203651_at	-0.523	0.695923	8.77E-04
ZNF720	238510_at	-0.523	0.695923	7.36E-04
FAM69A	213689_x_at	-0.524	0.695441	4.07E-03
mir-146	238225_at	-0.524	0.695441	7.31E-03
TMEM30A	222391_at	-0.524	0.695441	4.21E-04
CCDC134	235434_at	-0.525	0.694959	3.72E-04
ELF2	210361_s_at	-0.525	0.694959	1.39E-03
GAA	202812_at	-0.525	0.694959	1.74E-04
GABARAP	200645_at	-0.525	0.694959	3.84E-05
PIAS1	217864_s_at	-0.525	0.694959	9.33E-05
TMBIM4	1563222_at	-0.525	0.694959	3.17E-03
DSTYK	214663_at	-0.526	0.694478	9.47E-04
GRIK5	214966_at	-0.526	0.694478	3.41E-03
SMARCA1	203874_s_at	-0.526	0.694478	4.14E-03
JAK1	201648_at	-0.527	0.693996	2.30E-04
LPHN2	206953_s_at	-0.527	0.693996	4.72E-04
MAP4K2	204936_at	-0.527	0.693996	1.45E-03
MUC13	218687_s_at	-0.527	0.693996	3.11E-03
PYCARD	221666_s_at	-0.527	0.693996	1.98E-04
SEC31A	200945_s_at	-0.527	0.693996	1.63E-04
SH2B1	209322_s_at	-0.527	0.693996	2.52E-04
TNFAIP1	201207_at	-0.527	0.693996	8.69E-04
TUG1	222244_s_at	-0.527	0.693996	3.40E-04
BACE1	222463_s_at	-0.528	0.693515	8.28E-04
CTSA	200661_at	-0.528	0.693515	4.74E-05
EPB41L5	225855_at	-0.528	0.693515	2.12E-03
HP1BP3	229204_at	-0.528	0.693515	2.15E-03
SMARCA2	206542_s_at	-0.528	0.693515	3.43E-04
ACO1	207071_s_at	-0.529	0.693035	2.65E-04
KBTBD3	228777_at	-0.529	0.693035	2.32E-03
ATP2B4	212136_at	-0.530	0.692555	5.45E-03
CACUL1	227258_at	-0.530	0.692555	2.78E-03
CAMTA1	225692_at	-0.530	0.692555	8.19E-04
COA5	225410_at	-0.530	0.692555	5.37E-05
CSNK1G1	220640_at	-0.530	0.692555	3.85E-03
RNA45S5	225762_x_at	-0.530	0.692555	1.70E-03
RNF19A	223085_at	-0.530	0.692555	3.10E-04
SGPL1	212321_at	-0.530	0.692555	1.77E-04
TEAD3	209454_s_at	-0.530	0.692555	3.73E-04
ZFYVE19	225843_at	-0.530	0.692555	3.04E-03
ARL5B	226345_at	-0.531	0.692075	3.54E-05
CERS6	212442_s_at	-0.531	0.692075	9.82E-04
POLD1	203422_at	-0.531	0.692075	2.20E-04
PON2	210830_s_at	-0.531	0.692075	4.98E-05
SMC2	213253_at	-0.531	0.692075	5.95E-04
SMOC1	222784_at	-0.531	0.692075	7.09E-03
DCAF12	224789_at	-0.532	0.691595	3.12E-04
SLC22A18	204981_at	-0.532	0.691595	3.82E-03
SLC43A2	226629_at	-0.532	0.691595	1.51E-04
SNRPA	201770_at	-0.532	0.691595	2.20E-04
TMEM245	223006_s_at	-0.532	0.691595	2.56E-04
AHCYL1	200850_s_at	-0.533	0.691116	5.76E-04
COPE	201264_at	-0.533	0.691116	2.12E-04
GGT7	226470_at	-0.533	0.691116	2.45E-04
GNB4	225710_at	-0.533	0.691116	1.79E-04
IL5RA	211517_s_at	-0.533	0.691116	7.03E-04
LSM14A	212131_at	-0.533	0.691116	2.69E-04
AP2B1	200612_s_at	-0.534	0.690637	5.54E-04
GORASP2	208843_s_at	-0.534	0.690637	4.46E-04
HOXB3	208414_s_at	-0.534	0.690637	1.68E-03
KIAA1462	213316_at	-0.534	0.690637	1.96E-03
MASTL	228468_at	-0.534	0.690637	6.21E-04
MED30	227787_s_at	-0.534	0.690637	1.26E-04
MSMO1	209146_at	-0.534	0.690637	3.85E-04
PAPSS1	209043_at	-0.534	0.690637	6.66E-04
S1PR2	227684_at	-0.534	0.690637	1.07E-03
SECISBP2L	212450_at	-0.534	0.690637	1.14E-03
TNNT1	213201_s_at	-0.534	0.690637	1.82E-04
CRTC3	232879_at	-0.535	0.690159	4.34E-03
RGS12	214362_at	-0.535	0.690159	3.63E-04
TGFBR3	226625_at	-0.535	0.690159	1.06E-03
ADAMTS12	226997_at	-0.536	0.68968	5.44E-05
APOE	203381_s_at	-0.536	0.68968	2.89E-03
CENPC	204739_at	-0.536	0.68968	1.31E-03
NFATC2IP	229235_at	-0.536	0.68968	3.02E-04
CD46	208783_s_at	-0.537	0.689203	1.80E-04
DGCR6/LOC102724770	208024_s_at	-0.537	0.689203	4.59E-04
DIP2A	227199_at	-0.537	0.689203	1.01E-04
LGR4	222596_s_at	-0.537	0.689203	2.56E-03
TRAFD1	242497_at	-0.537	0.689203	7.72E-03
ABI2	225112_at	-0.538	0.688725	8.04E-04
AP2M1	200613_at	-0.538	0.688725	2.34E-04
FAM134A	222129_at	-0.538	0.688725	1.02E-03
FXR1	201637_s_at	-0.538	0.688725	2.90E-04
HIP1	226364_at	-0.538	0.688725	6.63E-04
MDP1	228763_at	-0.538	0.688725	6.06E-04
PNPLA8	223310_x_at	-0.538	0.688725	6.75E-05
SPAG16	219109_at	-0.538	0.688725	5.11E-04
STK32C	230934_at	-0.538	0.688725	2.46E-04
TMEM106B	226529_at	-0.538	0.688725	8.26E-05
ATP2B3	215911_x_at	-0.539	0.688248	3.43E-03
CREB3L4	226455_at	-0.539	0.688248	7.16E-05
HMGCL	202772_at	-0.539	0.688248	3.86E-04
SNAP29	218327_s_at	-0.539	0.688248	7.01E-04
MARCKS	201670_s_at	-0.540	0.687771	3.65E-03
TUBD1	231853_at	-0.540	0.687771	1.19E-03
ATP6AP1	207809_s_at	-0.541	0.687294	3.37E-04
KMT2E	223189_x_at	-0.541	0.687294	3.23E-03
LINC00674	227567_at	-0.541	0.687294	7.29E-04
MMP25	207289_at	-0.541	0.687294	1.99E-03
STX7	212632_at	-0.541	0.687294	9.20E-04
TMEM129	225588_s_at	-0.541	0.687294	1.38E-03
GTF2I	210891_s_at	-0.542	0.686818	1.39E-04
LRP6	225745_at	-0.542	0.686818	2.86E-04
NBPF3	1558825_s_at	-0.542	0.686818	7.44E-03
LGALS3	208949_s_at	-0.543	0.686342	4.20E-04
PTPLB	212640_at	-0.543	0.686342	2.40E-04
BRD3	212547_at	-0.544	0.685867	1.19E-04
CD74	209619_at	-0.544	0.685867	4.55E-04
GTF2F1	202355_s_at	-0.544	0.685867	1.82E-04
HS6ST1	225263_at	-0.544	0.685867	4.91E-04
MAPRE3	203842_s_at	-0.544	0.685867	2.09E-03
MEGF8	227327_at	-0.544	0.685867	5.19E-04
PHPT1	223207_x_at	-0.544	0.685867	6.43E-05
PRPF38A	223230_at	-0.544	0.685867	7.70E-05
ST3GAL1	208322_s_at	-0.544	0.685867	5.25E-04
DGCR14	241748_x_at	-0.545	0.685391	6.18E-04
FAM117A	221249_s_at	-0.545	0.685391	5.56E-04
HNMT	204112_s_at	-0.545	0.685391	8.33E-04
KNTC1	206316_s_at	-0.545	0.685391	2.91E-04
SLFN11	226743_at	-0.545	0.685391	2.71E-04
TNXB	217413_s_at	-0.545	0.685391	1.45E-03
ATXN3	238723_at	-0.546	0.684916	4.78E-03
NDUFB11	218320_s_at	-0.546	0.684916	4.92E-05
RPS9	217747_s_at	-0.546	0.684916	5.31E-05
SBK1	226549_at	-0.546	0.684916	6.13E-04
TCTEX1D2	228606_at	-0.546	0.684916	7.44E-04
AIP	201781_s_at	-0.547	0.684442	1.08E-03
B3GNT1	203188_at	-0.547	0.684442	1.19E-04
PABPN1	213046_at	-0.547	0.684442	8.39E-04
XRCC3	216299_s_at	-0.547	0.684442	3.38E-03
NDFIP2	224799_at	-0.548	0.683968	2.55E-03
USP33	214843_s_at	-0.548	0.683968	4.45E-04
YES1	202933_s_at	-0.548	0.683968	5.80E-04
POLG	203366_at	-0.549	0.683494	5.05E-04
VPS13A	213686_at	-0.549	0.683494	7.29E-04
CARD11	1562368_at	-0.550	0.68302	5.79E-03
EFHD1	209343_at	-0.550	0.68302	1.78E-03
HDAC5	202455_at	-0.550	0.68302	1.30E-03
MYLK	202555_s_at	-0.550	0.68302	3.37E-03
PRRC1	224643_at	-0.550	0.68302	1.03E-03
TMOD2	226186_at	-0.550	0.68302	7.04E-04
CHMP3	217837_s_at	-0.551	0.682547	1.02E-04
CNIH1	225553_at	-0.551	0.682547	2.07E-04
NUP160	212709_at	-0.551	0.682547	3.78E-03
PCYT1B	210456_at	-0.551	0.682547	4.37E-03
RGS10	204319_s_at	-0.551	0.682547	1.08E-04
IRX3	229638_at	-0.552	0.682074	3.83E-03
MED4	217843_s_at	-0.552	0.682074	9.37E-04
MRAS	225185_at	-0.552	0.682074	1.47E-03
PLXND1	212235_at	-0.552	0.682074	5.24E-03
PTEN	204053_x_at	-0.552	0.682074	6.25E-04
SMAD5	225223_at	-0.552	0.682074	4.21E-04
TP53INP1	225912_at	-0.552	0.682074	2.11E-03
TRIOBP	243690_at	-0.552	0.682074	1.30E-04
AMER1	1552882_a_at	-0.553	0.681601	2.27E-03
EIF2AK3	218696_at	-0.553	0.681601	5.78E-04
FZR1	211865_s_at	-0.553	0.681601	1.39E-03
INTS1	212210_at	-0.553	0.681601	5.01E-04
METTL9	217868_s_at	-0.553	0.681601	1.47E-04
THYN1	218491_s_at	-0.553	0.681601	1.89E-04
TSPAN6	209108_at	-0.553	0.681601	6.47E-05
ARHGEF3	218501_at	-0.554	0.681129	4.76E-04
NAT14	223284_at	-0.554	0.681129	7.11E-04
DHPS	202802_at	-0.555	0.680657	4.78E-05
EHMT2	243914_at	-0.555	0.680657	7.96E-03
GPR110	220907_at	-0.555	0.680657	4.85E-03
KIAA1522	224746_at	-0.555	0.680657	4.82E-05
LAMC1	200771_at	-0.555	0.680657	8.99E-05
MRPS21	222997_s_at	-0.555	0.680657	5.31E-04
SYTL4	227703_s_at	-0.555	0.680657	7.92E-04
TBC1D17	218466_at	-0.555	0.680657	1.27E-03
ANO6	224906_at	-0.556	0.680185	6.75E-05
BAHD1	203051_at	-0.556	0.680185	1.32E-03
CLSTN3	204375_at	-0.556	0.680185	3.83E-03
CORO1B	221754_s_at	-0.556	0.680185	1.67E-03
USP13	226902_at	-0.556	0.680185	5.94E-04
ARHGAP5	235635_at	-0.557	0.679714	6.34E-04
MUT	202959_at	-0.557	0.679714	1.25E-03
NBAS	202926_at	-0.557	0.679714	1.71E-03
RAD51AP1	204146_at	-0.557	0.679714	4.77E-04
SENP7	223444_at	-0.557	0.679714	5.87E-03
CD1D	205789_at	-0.558	0.679243	1.24E-04
CNOT6	222476_at	-0.558	0.679243	1.14E-04
DCAF7	221744_at	-0.558	0.679243	4.27E-03
PER2	205251_at	-0.558	0.679243	3.55E-04
RNF5	209111_at	-0.558	0.679243	3.03E-05
SEC62	1552789_at	-0.558	0.679243	7.96E-04
ADIPOR1	217748_at	-0.559	0.678772	8.66E-05
FOXC1	1553613_s_at	-0.559	0.678772	1.43E-04
PRR16	220014_at	-0.559	0.678772	7.90E-03
SNX3	200067_x_at	-0.559	0.678772	7.96E-05
CIB2	205008_s_at	-0.560	0.678302	3.50E-03
MAPKAPK5-AS1	64432_at	-0.560	0.678302	1.72E-03
MECP2	202617_s_at	-0.560	0.678302	3.72E-04
PCCA	203860_at	-0.560	0.678302	2.53E-04
ITGB1	1553678_a_at	-0.561	0.677832	2.01E-04
MAP3K6	219278_at	-0.561	0.677832	1.03E-03
MBOAT2	213288_at	-0.561	0.677832	3.23E-04
MBTD1	226797_at	-0.561	0.677832	2.96E-03
EYA2	209692_at	-0.562	0.677362	1.77E-04
GLIPR2	225602_at	-0.562	0.677362	9.31E-04
NAMPT	1555167_s_at	-0.562	0.677362	1.71E-03
NDRG4	209159_s_at	-0.562	0.677362	7.48E-04
SUV420H2	1570058_at	-0.562	0.677362	6.77E-03
TNFAIP2	202510_s_at	-0.562	0.677362	7.32E-05
FRG1	204145_at	-0.563	0.676893	3.76E-04
HAUS5	213054_at	-0.563	0.676893	6.63E-05
TMEM219	224981_at	-0.563	0.676893	6.29E-05
CNFN	224329_s_at	-0.564	0.676424	6.93E-03
RAB11A	200864_s_at	-0.564	0.676424	4.07E-04
SCPEP1	218217_at	-0.564	0.676424	5.85E-05
SLC20A2	231818_x_at	-0.564	0.676424	9.91E-04
SRSF1	201742_x_at	-0.564	0.676424	4.43E-04
LAMTOR2	218291_at	-0.565	0.675955	9.84E-05
LMBRD2	226779_at	-0.565	0.675955	3.58E-04
MAPK8IP3	213177_at	-0.565	0.675955	5.82E-03
MT-CO3	238199_x_at	-0.565	0.675955	6.29E-03
PCGF3	204564_at	-0.565	0.675955	1.60E-03
SLC25A6	212826_s_at	-0.565	0.675955	1.96E-04
TCFL5	204849_at	-0.565	0.675955	6.77E-04
STAP2	221610_s_at	-0.566	0.675487	3.62E-04
CTDSP2	203445_s_at	-0.567	0.675019	4.61E-05
MCM5	216237_s_at	-0.567	0.675019	1.38E-04
PDK3	228959_at	-0.567	0.675019	2.32E-04
WDYHV1	219060_at	-0.567	0.675019	2.34E-04
ARHGAP9	226906_s_at	-0.568	0.674551	7.15E-03
FLYWCH2	226079_at	-0.568	0.674551	2.14E-04
NPEPPS	214101_s_at	-0.568	0.674551	8.26E-04
PHF21A	203278_s_at	-0.568	0.674551	3.09E-03
SNCA	211546_x_at	-0.568	0.674551	1.16E-03
GPC6	227059_at	-0.569	0.674084	4.27E-04
HDGFRP2	223252_at	-0.569	0.674084	2.86E-04
MPL	211903_s_at	-0.569	0.674084	1.69E-03
NTN1	227816_at	-0.569	0.674084	1.97E-03
PRUNE	209586_s_at	-0.569	0.674084	1.87E-04
TNNC1	209904_at	-0.569	0.674084	1.74E-03
WDHD1	204727_at	-0.569	0.674084	4.41E-04
WRNIP1	230847_at	-0.569	0.674084	1.92E-03
C16orf45	212736_at	-0.570	0.673617	1.12E-04
DCK	203302_at	-0.570	0.673617	1.76E-04
LPPR2	218509_at	-0.570	0.673617	4.86E-03
LSM2	209449_at	-0.570	0.673617	5.55E-05
LTA4H	208771_s_at	-0.570	0.673617	5.81E-05
NISCH	201591_s_at	-0.570	0.673617	5.61E-05
TMEM63A	228549_at	-0.570	0.673617	1.39E-03
DYRK1B	204954_s_at	-0.571	0.67315	4.51E-03
HIPK3	226297_at	-0.571	0.67315	7.72E-05
MEF2D	225641_at	-0.571	0.67315	3.84E-04
TCEA3	226388_at	-0.571	0.67315	4.75E-04
WDR62	1553125_x_at	-0.571	0.67315	4.19E-03
GAMT	205354_at	-0.572	0.672684	1.30E-03
NCOA4	210774_s_at	-0.572	0.672684	1.22E-04
PRKCZ	202178_at	-0.572	0.672684	1.40E-03
ZNF83	221645_s_at	-0.572	0.672684	2.76E-04
AGAP2	206152_at	-0.573	0.672217	9.66E-04
AGRN	212285_s_at	-0.573	0.672217	2.29E-03
GPR126	213094_at	-0.573	0.672217	2.09E-04
MAP3K1	225927_at	-0.573	0.672217	2.46E-04
MAZ	212064_x_at	-0.573	0.672217	4.32E-04
SNTB2	226685_at	-0.573	0.672217	7.64E-05
KIF15	219306_at	-0.574	0.671752	3.47E-05
LMCD1	218574_s_at	-0.574	0.671752	8.58E-04
LPL	203548_s_at	-0.574	0.671752	2.97E-03
PIGT	217770_at	-0.574	0.671752	2.20E-04
TGFB2	228121_at	-0.574	0.671752	4.87E-04
ZBTB8A	235142_at	-0.574	0.671752	1.11E-03
CUX1	227069_at	-0.575	0.671286	1.31E-03
DPCD	1553976_a_at	-0.575	0.671286	1.44E-04
EHHADH	205222_at	-0.575	0.671286	6.87E-04
IFT81	219372_at	-0.575	0.671286	9.11E-04
MSL3	236165_at	-0.575	0.671286	5.27E-05
OSBPL2	209222_s_at	-0.575	0.671286	1.14E-03
PHF10	225048_at	-0.575	0.671286	4.69E-04
ABHD14B	224821_at	-0.576	0.670821	1.52E-04
FNTA	209471_s_at	-0.576	0.670821	1.11E-04
ZNF148	230821_at	-0.576	0.670821	1.02E-03
MAN1C1	218918_at	-0.577	0.670356	7.62E-04
PTGR1	228824_s_at	-0.577	0.670356	1.29E-04
ANKRD30B	1562292_at	-0.578	0.669892	1.73E-03
CDR2	209501_at	-0.578	0.669892	1.04E-04
HCN2	207592_s_at	-0.578	0.669892	2.40E-03
KPNB1	213803_at	-0.578	0.669892	2.01E-03
PARVA	217890_s_at	-0.578	0.669892	1.45E-04
PELP1	215354_s_at	-0.578	0.669892	7.34E-03
CCDC77	224521_s_at	-0.579	0.669428	7.31E-05
CFL2	233496_s_at	-0.579	0.669428	3.21E-04
MRPL10	224671_at	-0.579	0.669428	6.91E-05
PTPLAD2	244050_at	-0.579	0.669428	1.80E-04
ZSCAN18	217593_at	-0.579	0.669428	4.51E-03
CYTH1	202880_s_at	-0.580	0.668964	9.66E-04
F2R	203989_x_at	-0.580	0.668964	1.78E-03
PRKCI	213518_at	-0.580	0.668964	1.01E-04
RECK	205407_at	-0.580	0.668964	8.09E-05
TAPBPL	218747_s_at	-0.580	0.668964	1.55E-03
EPOR	215054_at	-0.581	0.6685	5.12E-04
FADS3	204257_at	-0.581	0.6685	5.71E-05
GHRH	214524_at	-0.581	0.6685	2.68E-03
GPC2	239422_at	-0.581	0.6685	3.62E-03
OLFML2A	213075_at	-0.581	0.6685	2.59E-05
RPA1	201528_at	-0.581	0.6685	1.21E-04
ZNF625	244406_at	-0.581	0.6685	6.26E-04
ARSD	230131_x_at	-0.582	0.668037	6.12E-03
BRWD1	219280_at	-0.582	0.668037	2.48E-03
MAN1A2	217922_at	-0.582	0.668037	3.93E-04
NFIB	213032_at	-0.582	0.668037	6.32E-03
PRIM1	205053_at	-0.582	0.668037	6.74E-05
SLC12A1	1554842_at	-0.582	0.668037	1.25E-03
SLC2A13	227176_at	-0.582	0.668037	5.20E-04
ATRX	208861_s_at	-0.583	0.667574	3.78E-05
CA4	206208_at	-0.583	0.667574	3.50E-03
H1FX	204805_s_at	-0.583	0.667574	5.49E-04
LRPAP1	201186_at	-0.583	0.667574	1.27E-04
NDUFA2	209224_s_at	-0.583	0.667574	3.64E-05
NOTCH3	203238_s_at	-0.583	0.667574	6.51E-03
PDZD8	213549_at	-0.583	0.667574	1.33E-04
TMEM176B	236348_at	-0.583	0.667574	8.08E-04
PIF1	1555591_at	-0.584	0.667112	1.71E-03
SEC23A	212887_at	-0.584	0.667112	1.98E-03
SPSB3	221769_at	-0.584	0.667112	5.85E-04
ZFP36L2	201369_s_at	-0.584	0.667112	7.49E-04
ALDOA	238996_x_at	-0.585	0.666649	3.75E-05
APLP1	209462_at	-0.585	0.666649	2.70E-03
CRIP2	208978_at	-0.585	0.666649	2.08E-04
DERL1	225488_at	-0.585	0.666649	6.11E-03
SNF8	242790_at	-0.585	0.666649	5.81E-04
VWA5A	210102_at	-0.585	0.666649	3.89E-04
AMFR	202203_s_at	-0.586	0.666187	6.23E-04
BLOC1S6	222826_at	-0.586	0.666187	1.03E-03
COL4A3BP	226277_at	-0.586	0.666187	8.82E-05
IQGAP1	200791_s_at	-0.586	0.666187	8.85E-05
KIF6	1552538_a_at	-0.586	0.666187	3.31E-03
NID2	204114_at	-0.586	0.666187	1.54E-03
SEPT8	226627_at	-0.586	0.666187	4.75E-04
ZCCHC10	223803_s_at	-0.586	0.666187	4.78E-03
DSG2	217901_at	-0.587	0.665726	7.63E-05
L1CAM	204584_at	-0.587	0.665726	1.42E-04
PDLIM1	208690_s_at	-0.587	0.665726	7.95E-05
ABCB6	203191_at	-0.588	0.665265	2.53E-04
GPD2	225447_at	-0.588	0.665265	2.13E-04
EIF2AK1	217736_s_at	-0.589	0.664804	3.62E-05
FBXW2	209630_s_at	-0.589	0.664804	7.14E-05
FSCN1	210933_s_at	-0.589	0.664804	1.61E-03
GMCL1	239355_at	-0.589	0.664804	6.76E-05
SART1	231998_at	-0.589	0.664804	1.98E-03
TBC1D15	218268_at	-0.589	0.664804	1.48E-04
TMEM200B	227386_s_at	-0.589	0.664804	1.65E-04
GBAS	201816_s_at	-0.590	0.664343	2.21E-04
H2AFV	212205_at	-0.590	0.664343	2.52E-04
KIAA0101	211713_x_at	-0.590	0.664343	1.40E-03
PDHB	211023_at	-0.590	0.664343	7.62E-05
ANGPT2	211148_s_at	-0.591	0.663883	2.92E-03
ARID4B	221230_s_at	-0.591	0.663883	1.65E-04
CEP57	203494_s_at	-0.591	0.663883	5.25E-05
NXT2	209628_at	-0.591	0.663883	8.24E-04
PDX1	210937_s_at	-0.591	0.663883	8.26E-04
PTMA	208549_x_at	-0.591	0.663883	6.25E-04
ARHGEF10	1554703_at	-0.592	0.663423	2.78E-03
DAPK1	203139_at	-0.592	0.663423	6.34E-05
HSD17B4	201413_at	-0.592	0.663423	7.79E-05
CILP2	1552288_at	-0.593	0.662963	5.94E-03
IFT20	210312_s_at	-0.593	0.662963	5.51E-04
PIANP	228165_at	-0.593	0.662963	1.26E-04
SOWAHA	230238_at	-0.593	0.662963	6.75E-04
ADORA1	216220_s_at	-0.594	0.662504	1.22E-03
BACE2	222446_s_at	-0.594	0.662504	1.40E-04
IL34	237046_x_at	-0.594	0.662504	6.08E-03
SDF4	221972_s_at	-0.594	0.662504	7.16E-04
TBC1D9	212956_at	-0.594	0.662504	6.74E-05
ABCD4	203981_s_at	-0.595	0.662044	1.48E-04
ELOVL2	213712_at	-0.595	0.662044	4.16E-04
TTC25	223924_at	-0.595	0.662044	6.37E-03
A4GALT	219488_at	-0.596	0.661586	2.72E-03
AGAP1	228240_at	-0.596	0.661586	1.20E-03
ANXA4	201301_s_at	-0.596	0.661586	2.27E-05
ATP2A1	230693_at	-0.596	0.661586	3.67E-03
GAD1	205278_at	-0.596	0.661586	9.42E-04
SFXN3	217226_s_at	-0.596	0.661586	3.98E-05
TLE2	40837_at	-0.596	0.661586	2.62E-04
TRAM1	201399_s_at	-0.596	0.661586	5.79E-04
ERMAP	219905_at	-0.597	0.661127	7.76E-04
PTENP1	217492_s_at	-0.597	0.661127	3.00E-04
SPTAN1	215235_at	-0.597	0.661127	5.53E-05
SYNJ2BP	219156_at	-0.597	0.661127	6.12E-03
TJP3	35148_at	-0.597	0.661127	2.23E-03
TMEM185A	1554105_at	-0.597	0.661127	2.24E-05
GATSL2	225906_at	-0.598	0.660669	3.09E-03
GID4	228452_at	-0.598	0.660669	1.67E-04
MAP1S	218522_s_at	-0.598	0.660669	2.62E-03
MTHFR	217071_s_at	-0.598	0.660669	1.75E-03
AZGP1	217014_s_at	-0.599	0.660211	5.01E-03
FUCA1	202838_at	-0.599	0.660211	7.62E-05
PHACTR2	204048_s_at	-0.599	0.660211	6.80E-03
RPL22	214042_s_at	-0.599	0.660211	4.14E-05
SERPINB1	212268_at	-0.599	0.660211	1.04E-04
SGMS2	227038_at	-0.599	0.660211	2.76E-04
TMEM37	243849_at	-0.599	0.660211	2.71E-03
YIPF5	224953_at	-0.599	0.660211	8.09E-05
ARFGAP3	202211_at	-0.600	0.659754	9.13E-04
ELMOD2	226502_at	-0.600	0.659754	6.91E-05
ZNF266	214686_at	-0.600	0.659754	7.43E-05
CYP2U1	226402_at	-0.601	0.659297	5.57E-04
SPG7	235325_at	-0.601	0.659297	2.69E-03
FCHO1	213669_at	-0.602	0.65884	2.15E-03
GINM1	225576_at	-0.602	0.65884	1.03E-04
HRK	206863_x_at	-0.602	0.65884	8.50E-03
KCNAB2	203402_at	-0.602	0.65884	3.50E-03
PLA2G5	215871_at	-0.602	0.65884	4.24E-04
TECR	208336_s_at	-0.602	0.65884	1.33E-04
LGALS8	208935_s_at	-0.603	0.658383	8.26E-03
TTLL5	214672_at	-0.603	0.658383	2.32E-04
ASPH	224996_at	-0.604	0.657927	3.03E-04
CDK10	203468_at	-0.604	0.657927	1.60E-03
DALRD3	221934_s_at	-0.604	0.657927	1.57E-04
DLG4	204592_at	-0.604	0.657927	6.25E-04
HMGN3	209377_s_at	-0.604	0.657927	4.98E-05
NECAB3	210720_s_at	-0.604	0.657927	6.44E-05
NNT	202783_at	-0.604	0.657927	1.44E-03
OLFML2B	213125_at	-0.604	0.657927	1.15E-03
OS9	215399_s_at	-0.604	0.657927	1.50E-04
DCP2	212919_at	-0.605	0.657471	7.57E-05
EIF2S3	224936_at	-0.605	0.657471	9.33E-05
LAMB2	216264_s_at	-0.605	0.657471	7.47E-05
PPM1A	227728_at	-0.605	0.657471	4.97E-04
EPB41L1	222066_at	-0.606	0.657016	5.59E-04
GNL1	203307_at	-0.606	0.657016	8.64E-04
MAML2	235457_at	-0.606	0.657016	1.80E-04
PRAF2	203456_at	-0.606	0.657016	3.06E-04
CAMK1D	235626_at	-0.607	0.656561	4.37E-04
DTL	218585_s_at	-0.607	0.656561	2.92E-05
IL4I1	214935_at	-0.607	0.656561	2.48E-03
ST13	207040_s_at	-0.607	0.656561	4.76E-05
TJP2	232017_at	-0.607	0.656561	6.21E-03
COX5B	211025_x_at	-0.608	0.656106	2.74E-04
TYK2	205546_s_at	-0.608	0.656106	4.33E-04
ATG5	202512_s_at	-0.609	0.655651	2.21E-05
GPX4	201106_at	-0.609	0.655651	1.16E-04
JMY	226352_at	-0.609	0.655651	1.34E-04
PTOV1	212032_s_at	-0.609	0.655651	4.29E-04
[truncated: 1,123 more rows]
